# Supplementary material for: 1-[5-(3,4-Dichlorophenyl)-3-(2-naphthyl)-4,5-dihydropyrazol-1-yl]ethanone
Source: Acta Crystallogr Sect E Struct Rep Online. 2008 Aug 23;64(Pt 9):o1827. doi: 10.1107/S1600536808026858 (PMC2960534; doi:10.1107/S1600536808026858)
Supplement: Supplementary file 1 [file e-64-o1827-sup1.cif]

##############################################################################
###                                                                        ###
###        Electronic paper (Acta Crystallographica Section E)             ###
###                                                                        ###
##############################################################################
#                                                                            #
# This CIF contains the data in a paper accepted for publication in Acta     #
# Crystallographica Section E. It conforms to the requirements of Notes      #
# for Authors for Section E, and has been peer reviewed under the auspices   #
# of the IUCr Commission on Journals.                                        #
#                                                                            #
# Full details of the Crystallographic Information File format               #
# are given in the paper "The Crystallographic Information File (CIF):       #
# a New Standard Archive File for Crystallography" by S. R. Hall, F. H.      #
# Allen and I. D. Brown [Acta Cryst. (1991), A47, 655-685].                  #
#                                                                            #
# The current version of the core CIF dictionary is obtainable from          #
# ftp://ftp.iucr.org/pub/cif_core.dic. The current version number is 2.4.    #
#                                                                            #
# Software is freely available for graphical display of the structure(s) in  #
# this CIF.  For information consult the CIF home page http://www.iucr.org/  #
# cif/home.html                                                              #
#                                                                            #
# This file may be used for bona fide research purposes within the           #
# scientific community so long as proper attribution is given to the journal # 
# article from which it was obtained.                                        #
#                                                                            #
##############################################################################
                                             
data_global
_audit_creation_method     SHELXL-97
_journal_date_recd_electronic     2008-08-10
_journal_date_accepted     2008-08-20
_journal_name_full     'Acta Crystallographica, Section E'
_journal_year     2008
_journal_volume     64
_journal_issue      9
_journal_page_first     o1827
_journal_page_last     o1827
_journal_paper_category     QO
_journal_coeditor_code     HB2778
_publ_contact_author_name     ' Zhi-Ke Lu'
_publ_contact_author_address
; Forestry College, GuangXi University, Nanning 530005
  People's Republic of China
;
_publ_contact_author_email     lukz1886@yahoo.com.cn
_publ_contact_author_fax     '86077 1327 1418'
_publ_contact_author_phone     '86077 1327 1428'
_publ_section_title
;
1-[5-(3,4-Dichlorophenyl)-3-(2-naphthyl)-4,5-dihydropyrazol-1-yl]ethanone
;
_publ_section_title_footnote     .
loop_
    _publ_author_name
    _publ_author_footnote
    _publ_author_address
    'Lu, Zhi-Ke' .
;
 Forestry College, GuangXi University, Nanning 530005
People's Republic of China
;
    'Li, Shen' .
; Forestry College, GuangXi University, Nanning 530005
  People's Republic of China
;
    'Yan Feng' .
;
 Chemistry Department, Guangxi Industrial Vocational
Technical College, Nanning 530001
People's Republic of China
;
data_I
_chemical_name_systematic
;
1-[5-(3,4-Dichlorophenyl)-3-(2-naphthyl)-4,5-dihydropyrazol-1-yl]ethanone
;
_chemical_name_common     ?
_chemical_formula_moiety     'C21 H16 Cl2 N2 O'
_chemical_formula_sum     'C21 H16 Cl2 N2 O'
_chemical_formula_structural     ?
_chemical_formula_analytical     ?
_chemical_formula_iupac     ?
_chemical_formula_weight     383.26
_chemical_melting_point     '515-516 K'
_symmetry_cell_setting     triclinic
_symmetry_space_group_name_H-M     'P -1'
_symmetry_space_group_name_Hall     '-P 1'
loop_
    _symmetry_equiv_pos_as_xyz
    'x, y, z'
    '-x, -y, -z'
_cell_length_a     6.2154(12)
_cell_length_b     9.3505(19)
_cell_length_c     16.319(3)
_cell_angle_alpha     97.42(3)
_cell_angle_beta     99.07(3)
_cell_angle_gamma     104.12(3)
_cell_volume     894.2(3)
_cell_formula_units_Z     2
_cell_measurement_reflns_used     2978
_cell_measurement_theta_min     2.281
_cell_measurement_theta_max     27.476
_cell_measurement_temperature     113(2)
_exptl_crystal_description     slab
_exptl_crystal_colour     colourless
_exptl_crystal_size_max     0.22
_exptl_crystal_size_mid     0.20
_exptl_crystal_size_min     0.12
_exptl_crystal_density_diffrn     1.423
_exptl_crystal_density_meas     ?
_exptl_crystal_density_method     'not measured'
_exptl_crystal_F_000     396
_exptl_absorpt_coefficient_mu     0.376
_exptl_absorpt_correction_type     multi-scan
_exptl_absorpt_process_details     '(Crystalclear; Rigaku, 2004)'
_exptl_absorpt_correction_T_min     0.922
_exptl_absorpt_correction_T_max     0.956
_exptl_special_details
;
;
_diffrn_ambient_temperature     113(2)
_diffrn_radiation_type     MoK\a
_diffrn_radiation_wavelength     0.71073
_diffrn_radiation_source     'rotating anode'
_diffrn_radiation_monochromator     confocal
_diffrn_measurement_device_type     'rigaku saturn'
_diffrn_measurement_method     '\w scans'
_diffrn_detector_area_resol_mean     ?
_diffrn_reflns_number     9131
_diffrn_reflns_av_R_equivalents     0.0368
_diffrn_reflns_av_sigmaI/netI     0.0396
_diffrn_reflns_theta_min     2.28
_diffrn_reflns_theta_max     25.01
_diffrn_reflns_theta_full     25.01
_diffrn_measured_fraction_theta_max     0.997
_diffrn_measured_fraction_theta_full     0.997
_diffrn_reflns_limit_h_min     -7
_diffrn_reflns_limit_h_max     7
_diffrn_reflns_limit_k_min     -11
_diffrn_reflns_limit_k_max     10
_diffrn_reflns_limit_l_min     -18
_diffrn_reflns_limit_l_max     19
_diffrn_standards_number     0
_diffrn_standards_interval_count     0
_diffrn_standards_interval_time     0
_diffrn_standards_decay_%     0
_refine_special_details
;
Refinement of <i>F</i>^2^ against ALL reflections. The weighted <i>R</i>-factor
<i>wR</i> and goodness of fit <i>S</i> are based on <i>F</i>^2^, conventional
<i>R</i>-factors <i>R</i> are based on <i>F</i>, with <i>F</i> set to zero for
negative <i>F</i>^2^. The threshold expression of <i>F</i>^2^ >
\s(<i>F</i>^2^) is used only for calculating <i>R</i>-factors(gt) <i>etc</i>.
and is not relevant to the choice of reflections for refinement.
<i>R</i>-factors based on <i>F</i>^2^ are statistically about twice as large
as those based on <i>F</i>, and <i>R</i>-factors based on ALL data will be
even larger.
;
_reflns_number_total     3155
_reflns_number_gt     2709
_reflns_threshold_expression     >2\s(I)
_refine_ls_structure_factor_coef     Fsqd
_refine_ls_matrix_type     full
_refine_ls_R_factor_all     0.0394
_refine_ls_R_factor_gt     0.0333
_refine_ls_wR_factor_gt     0.0861
_refine_ls_wR_factor_ref     0.0902
_refine_ls_goodness_of_fit_ref     1.045
_refine_ls_restrained_S_all     1.045
_refine_ls_number_reflns     3155
_refine_ls_number_parameters     236
_refine_ls_number_restraints     0
_refine_ls_hydrogen_treatment     constr
_refine_ls_weighting_scheme     calc
_refine_ls_weighting_details
         'calc w=1/[\s^2^(Fo^2^)+(0.0556P)^2^+0.0148P] where P=(Fo^2^+2Fc^2^)/3'
_atom_sites_solution_hydrogens     geom
_atom_sites_solution_primary     direct
_atom_sites_solution_secondary     difmap
_refine_ls_shift/su_max     0.002
_refine_ls_shift/su_mean     0.000
_refine_diff_density_max     0.195
_refine_diff_density_min     -0.275
_refine_ls_extinction_method     none
_refine_ls_extinction_coef     ?
loop_
    _atom_type_symbol
    _atom_type_description
    _atom_type_scat_dispersion_real
    _atom_type_scat_dispersion_imag
    _atom_type_scat_source
    'C' 'C' 0.0033 0.0016
                         'International Tables Vol C Tables 4.2.6.8 and 6.1.1.4'
    'H' 'H' 0.0000 0.0000
                         'International Tables Vol C Tables 4.2.6.8 and 6.1.1.4'
    'N' 'N' 0.0061 0.0033
                         'International Tables Vol C Tables 4.2.6.8 and 6.1.1.4'
    'O' 'O' 0.0106 0.0060
                         'International Tables Vol C Tables 4.2.6.8 and 6.1.1.4'
    'Cl' 'Cl' 0.1484 0.1585
                         'International Tables Vol C Tables 4.2.6.8 and 6.1.1.4'
_computing_data_collection     'Crystalclear (Rigaku, 2004)'
_computing_cell_refinement     'Crystalclear (Rigaku, 2004)'
_computing_data_reduction     'Crystalclear (Rigaku, 2004)'
_computing_structure_solution     'SHELXS97 (Sheldrick, 2008)'
_computing_structure_refinement     'SHELXL97 (Sheldrick, 2008)'
_computing_molecular_graphics     'SHELXTL (Sheldrick, 2008)'
_computing_publication_material     'SHELXTL (Sheldrick, 2008)'
loop_
    _atom_site_type_symbol
    _atom_site_label
    _atom_site_fract_x
    _atom_site_fract_y
    _atom_site_fract_z
    _atom_site_U_iso_or_equiv
    _atom_site_adp_type
    _atom_site_calc_flag
    _atom_site_refinement_flags
    _atom_site_occupancy
    _atom_site_disorder_assembly
    _atom_site_disorder_group
    Cl Cl1 1.32350(7) 0.97267(5) 1.10751(3) 0.02660(14) Uani d . 1 . .
    Cl Cl2 1.68608(7) 0.78933(5) 1.08859(3) 0.02684(14) Uani d . 1 . .
    O O1 1.53261(19) 0.68503(13) 0.74819(7) 0.0286(3) Uani d . 1 . .
    N N1 0.9532(2) 0.50512(15) 0.67138(8) 0.0198(3) Uani d . 1 . .
    N N2 1.1666(2) 0.55742(15) 0.72303(8) 0.0206(3) Uani d . 1 . .
    C C1 0.4859(3) 0.37150(18) 0.59400(10) 0.0215(4) Uani d . 1 . .
    H H1 0.5670 0.4456 0.5692 0.026 Uiso calc R 1 . .
    C C2 0.2643(3) 0.30298(19) 0.55983(11) 0.0239(4) Uani d . 1 . .
    H H2 0.1959 0.3315 0.5120 0.029 Uiso calc R 1 . .
    C C3 0.1354(3) 0.18853(18) 0.59586(10) 0.0215(4) Uani d . 1 . .
    C C4 -0.0965(3) 0.11843(19) 0.56347(11) 0.0266(4) Uani d . 1 . .
    H H4 -0.1698 0.1478 0.5170 0.032 Uiso calc R 1 . .
    C C5 -0.2152(3) 0.0078(2) 0.59938(12) 0.0298(4) Uani d . 1 . .
    H H5 -0.3681 -0.0362 0.5775 0.036 Uiso calc R 1 . .
    C C6 -0.1072(3) -0.03961(19) 0.66921(11) 0.0265(4) Uani d . 1 . .
    H H6 -0.1882 -0.1154 0.6930 0.032 Uiso calc R 1 . .
    C C7 0.1177(3) 0.02613(19) 0.70205(11) 0.0238(4) Uani d . 1 . .
    H H7 0.1885 -0.0064 0.7478 0.029 Uiso calc R 1 . .
    C C8 0.2442(3) 0.14301(18) 0.66739(10) 0.0195(4) Uani d . 1 . .
    C C9 0.4748(3) 0.21678(18) 0.70202(10) 0.0202(4) Uani d . 1 . .
    H H9 0.5469 0.1879 0.7490 0.024 Uiso calc R 1 . .
    C C10 0.5944(3) 0.33057(17) 0.66748(10) 0.0194(4) Uani d . 1 . .
    C C11 0.8300(3) 0.40644(18) 0.70550(10) 0.0185(4) Uani d . 1 . .
    C C12 0.9545(3) 0.37641(18) 0.78625(10) 0.0210(4) Uani d . 1 . .
    H H12A 0.9740 0.2760 0.7790 0.025 Uiso calc R 1 . .
    H H12B 0.8751 0.3893 0.8321 0.025 Uiso calc R 1 . .
    C C13 1.1838(3) 0.49564(18) 0.80228(10) 0.0205(4) Uani d . 1 . .
    H H13 1.3077 0.4475 0.8076 0.025 Uiso calc R 1 . .
    C C14 1.2205(3) 0.61660(17) 0.87818(10) 0.0188(4) Uani d . 1 . .
    C C15 1.4098(3) 0.64529(18) 0.94150(10) 0.0198(4) Uani d . 1 . .
    H H15 1.5156 0.5910 0.9367 0.024 Uiso calc R 1 . .
    C C16 1.4433(3) 0.75409(18) 1.01202(10) 0.0197(4) Uani d . 1 . .
    C C17 1.2860(3) 0.83565(17) 1.01969(10) 0.0204(4) Uani d . 1 . .
    C C18 1.0972(3) 0.80925(19) 0.95591(11) 0.0245(4) Uani d . 1 . .
    H H18 0.9926 0.8645 0.9605 0.029 Uiso calc R 1 . .
    C C19 1.0647(3) 0.70084(19) 0.88558(11) 0.0243(4) Uani d . 1 . .
    H H19 0.9384 0.6838 0.8429 0.029 Uiso calc R 1 . .
    C C20 1.3468(3) 0.64765(18) 0.70068(11) 0.0220(4) Uani d . 1 . .
    C C21 1.3033(3) 0.6979(2) 0.61719(11) 0.0283(4) Uani d . 1 . .
    H H21A 1.2530 0.7871 0.6245 0.042 Uiso calc R 1 . .
    H H21B 1.1888 0.6204 0.5783 0.042 Uiso calc R 1 . .
    H H21C 1.4403 0.7182 0.5954 0.042 Uiso calc R 1 . .
loop_
    _atom_site_aniso_label
    _atom_site_aniso_U_11
    _atom_site_aniso_U_22
    _atom_site_aniso_U_33
    _atom_site_aniso_U_12
    _atom_site_aniso_U_13
    _atom_site_aniso_U_23
    Cl1 0.0326(3) 0.0253(3) 0.0227(2) 0.01150(19) 0.00395(18) 0.00158(18)
    Cl2 0.0236(2) 0.0309(3) 0.0231(2) 0.00903(19) -0.00383(17) 0.00134(18)
    O1 0.0188(6) 0.0310(7) 0.0312(7) -0.0007(5) 0.0034(5) 0.0045(6)
    N1 0.0164(7) 0.0214(7) 0.0185(7) 0.0017(6) 0.0020(6) 0.0008(6)
    N2 0.0166(7) 0.0245(8) 0.0178(7) 0.0005(6) 0.0022(6) 0.0046(6)
    C1 0.0215(9) 0.0208(9) 0.0212(9) 0.0025(7) 0.0054(7) 0.0044(7)
    C2 0.0237(9) 0.0251(10) 0.0217(9) 0.0047(7) 0.0029(7) 0.0052(7)
    C3 0.0204(9) 0.0199(9) 0.0222(9) 0.0031(7) 0.0054(7) -0.0006(7)
    C4 0.0210(9) 0.0267(10) 0.0282(9) 0.0022(7) 0.0017(7) 0.0033(8)
    C5 0.0190(9) 0.0273(10) 0.0362(11) -0.0026(8) 0.0040(8) -0.0001(8)
    C6 0.0260(9) 0.0194(9) 0.0307(10) -0.0022(7) 0.0109(8) 0.0023(8)
    C7 0.0263(9) 0.0209(9) 0.0228(9) 0.0029(7) 0.0064(7) 0.0029(7)
    C8 0.0202(8) 0.0172(8) 0.0198(8) 0.0029(7) 0.0075(7) -0.0015(7)
    C9 0.0219(9) 0.0194(9) 0.0185(8) 0.0043(7) 0.0041(7) 0.0024(7)
    C10 0.0189(8) 0.0190(9) 0.0194(8) 0.0040(7) 0.0056(7) 0.0000(7)
    C11 0.0183(8) 0.0176(9) 0.0200(8) 0.0051(7) 0.0064(7) 0.0018(7)
    C12 0.0201(8) 0.0205(9) 0.0202(8) 0.0022(7) 0.0021(7) 0.0038(7)
    C13 0.0179(8) 0.0237(9) 0.0201(8) 0.0046(7) 0.0034(7) 0.0066(7)
    C14 0.0177(8) 0.0184(9) 0.0202(8) 0.0029(7) 0.0045(7) 0.0060(7)
    C15 0.0184(8) 0.0211(9) 0.0228(9) 0.0074(7) 0.0057(7) 0.0079(7)
    C16 0.0181(8) 0.0212(9) 0.0183(8) 0.0029(7) 0.0007(7) 0.0067(7)
    C17 0.0257(9) 0.0171(9) 0.0189(8) 0.0049(7) 0.0063(7) 0.0042(7)
    C18 0.0230(9) 0.0266(10) 0.0274(9) 0.0124(8) 0.0054(7) 0.0064(8)
    C19 0.0183(8) 0.0288(10) 0.0246(9) 0.0064(7) -0.0001(7) 0.0057(8)
    C20 0.0196(9) 0.0190(9) 0.0255(9) 0.0023(7) 0.0056(7) 0.0014(7)
    C21 0.0261(10) 0.0289(10) 0.0283(9) 0.0004(8) 0.0090(8) 0.0086(8)
_geom_special_details
;
All e.s.d.'s (except the e.s.d. in the dihedral angle between two l.s. planes)
are estimated using the full covariance matrix. The cell e.s.d.'s are taken
into account individually in the estimation of e.s.d.'s in distances, angles
and torsion angles; correlations between e.s.d.'s in cell parameters are only
used when they are defined by crystal symmetry. An approximate (isotropic)
treatment of cell e.s.d.'s is used for estimating e.s.d.'s involving l.s.
planes.
;
loop_
    _geom_bond_atom_site_label_1
    _geom_bond_atom_site_label_2
    _geom_bond_site_symmetry_2
    _geom_bond_distance
    _geom_bond_publ_flag
    Cl1 C17 . 1.7391(17) ?
    Cl2 C16 . 1.7329(17) ?
    O1 C20 . 1.228(2) ?
    N1 C11 . 1.292(2) ?
    N1 N2 . 1.3905(18) ?
    N2 C20 . 1.359(2) ?
    N2 C13 . 1.482(2) ?
    C1 C2 . 1.361(2) ?
    C1 C10 . 1.424(2) ?
    C1 H1 . 0.9300 ?
    C2 C3 . 1.423(2) ?
    C2 H2 . 0.9300 ?
    C3 C4 . 1.412(2) ?
    C3 C8 . 1.422(2) ?
    C4 C5 . 1.370(2) ?
    C4 H4 . 0.9300 ?
    C5 C6 . 1.407(2) ?
    C5 H5 . 0.9300 ?
    C6 C7 . 1.370(2) ?
    C6 H6 . 0.9300 ?
    C7 C8 . 1.419(2) ?
    C7 H7 . 0.9300 ?
    C8 C9 . 1.418(2) ?
    C9 C10 . 1.380(2) ?
    C9 H9 . 0.9300 ?
    C10 C11 . 1.458(2) ?
    C11 C12 . 1.515(2) ?
    C12 C13 . 1.541(2) ?
    C12 H12A . 0.9700 ?
    C12 H12B . 0.9700 ?
    C13 C14 . 1.513(2) ?
    C13 H13 . 0.9800 ?
    C14 C15 . 1.384(2) ?
    C14 C19 . 1.399(2) ?
    C15 C16 . 1.386(2) ?
    C15 H15 . 0.9300 ?
    C16 C17 . 1.390(2) ?
    C17 C18 . 1.389(2) ?
    C18 C19 . 1.383(2) ?
    C18 H18 . 0.9300 ?
    C19 H19 . 0.9300 ?
    C20 C21 . 1.504(2) ?
    C21 H21A . 0.9600 ?
    C21 H21B . 0.9600 ?
    C21 H21C . 0.9600 ?
loop_
    _geom_angle_atom_site_label_1
    _geom_angle_atom_site_label_2
    _geom_angle_atom_site_label_3
    _geom_angle_site_symmetry_1
    _geom_angle_site_symmetry_3
    _geom_angle
    _geom_angle_publ_flag
    C11 N1 N2 . . 108.06(13) ?
    C20 N2 N1 . . 123.49(13) ?
    C20 N2 C13 . . 122.90(14) ?
    N1 N2 C13 . . 113.44(13) ?
    C2 C1 C10 . . 120.51(16) ?
    C2 C1 H1 . . 119.7 ?
    C10 C1 H1 . . 119.7 ?
    C1 C2 C3 . . 121.26(16) ?
    C1 C2 H2 . . 119.4 ?
    C3 C2 H2 . . 119.4 ?
    C4 C3 C8 . . 118.65(15) ?
    C4 C3 C2 . . 122.65(16) ?
    C8 C3 C2 . . 118.70(15) ?
    C5 C4 C3 . . 121.12(17) ?
    C5 C4 H4 . . 119.4 ?
    C3 C4 H4 . . 119.4 ?
    C4 C5 C6 . . 120.44(16) ?
    C4 C5 H5 . . 119.8 ?
    C6 C5 H5 . . 119.8 ?
    C7 C6 C5 . . 119.83(16) ?
    C7 C6 H6 . . 120.1 ?
    C5 C6 H6 . . 120.1 ?
    C6 C7 C8 . . 121.11(16) ?
    C6 C7 H7 . . 119.4 ?
    C8 C7 H7 . . 119.4 ?
    C9 C8 C7 . . 122.30(16) ?
    C9 C8 C3 . . 118.87(15) ?
    C7 C8 C3 . . 118.82(15) ?
    C10 C9 C8 . . 121.33(15) ?
    C10 C9 H9 . . 119.3 ?
    C8 C9 H9 . . 119.3 ?
    C9 C10 C1 . . 119.27(15) ?
    C9 C10 C11 . . 120.09(15) ?
    C1 C10 C11 . . 120.64(15) ?
    N1 C11 C10 . . 122.02(15) ?
    N1 C11 C12 . . 113.82(14) ?
    C10 C11 C12 . . 124.16(14) ?
    C11 C12 C13 . . 102.71(13) ?
    C11 C12 H12A . . 111.2 ?
    C13 C12 H12A . . 111.2 ?
    C11 C12 H12B . . 111.2 ?
    C13 C12 H12B . . 111.2 ?
    H12A C12 H12B . . 109.1 ?
    N2 C13 C14 . . 111.22(13) ?
    N2 C13 C12 . . 101.19(13) ?
    C14 C13 C12 . . 114.05(14) ?
    N2 C13 H13 . . 110.0 ?
    C14 C13 H13 . . 110.0 ?
    C12 C13 H13 . . 110.0 ?
    C15 C14 C19 . . 119.04(15) ?
    C15 C14 C13 . . 120.14(14) ?
    C19 C14 C13 . . 120.82(14) ?
    C14 C15 C16 . . 120.68(15) ?
    C14 C15 H15 . . 119.7 ?
    C16 C15 H15 . . 119.7 ?
    C15 C16 C17 . . 120.00(15) ?
    C15 C16 Cl2 . . 119.11(12) ?
    C17 C16 Cl2 . . 120.87(13) ?
    C18 C17 C16 . . 119.75(15) ?
    C18 C17 Cl1 . . 119.24(13) ?
    C16 C17 Cl1 . . 121.01(13) ?
    C19 C18 C17 . . 120.04(15) ?
    C19 C18 H18 . . 120.0 ?
    C17 C18 H18 . . 120.0 ?
    C18 C19 C14 . . 120.47(15) ?
    C18 C19 H19 . . 119.8 ?
    C14 C19 H19 . . 119.8 ?
    O1 C20 N2 . . 119.98(16) ?
    O1 C20 C21 . . 123.45(15) ?
    N2 C20 C21 . . 116.56(15) ?
    C20 C21 H21A . . 109.5 ?
    C20 C21 H21B . . 109.5 ?
    H21A C21 H21B . . 109.5 ?
    C20 C21 H21C . . 109.5 ?
    H21A C21 H21C . . 109.5 ?
    H21B C21 H21C . . 109.5 ?
loop_
    _geom_torsion_atom_site_label_1
    _geom_torsion_atom_site_label_2
    _geom_torsion_atom_site_label_3
    _geom_torsion_atom_site_label_4
    _geom_torsion_site_symmetry_1
    _geom_torsion_site_symmetry_2
    _geom_torsion_site_symmetry_3
    _geom_torsion_site_symmetry_4
    _geom_torsion
    _geom_torsion_publ_flag
    C11 N1 N2 C20 . . . . 171.10(14) ?
    C11 N1 N2 C13 . . . . -4.34(17) ?
    C10 C1 C2 C3 . . . . -0.4(2) ?
    C1 C2 C3 C4 . . . . 178.03(16) ?
    C1 C2 C3 C8 . . . . -1.9(2) ?
    C8 C3 C4 C5 . . . . -0.5(3) ?
    C2 C3 C4 C5 . . . . 179.53(16) ?
    C3 C4 C5 C6 . . . . -0.7(3) ?
    C4 C5 C6 C7 . . . . 0.6(3) ?
    C5 C6 C7 C8 . . . . 0.7(3) ?
    C6 C7 C8 C9 . . . . 177.62(15) ?
    C6 C7 C8 C3 . . . . -1.8(2) ?
    C4 C3 C8 C9 . . . . -177.73(15) ?
    C2 C3 C8 C9 . . . . 2.2(2) ?
    C4 C3 C8 C7 . . . . 1.8(2) ?
    C2 C3 C8 C7 . . . . -178.31(15) ?
    C7 C8 C9 C10 . . . . -179.75(15) ?
    C3 C8 C9 C10 . . . . -0.3(2) ?
    C8 C9 C10 C1 . . . . -2.0(2) ?
    C8 C9 C10 C11 . . . . 178.74(14) ?
    C2 C1 C10 C9 . . . . 2.3(2) ?
    C2 C1 C10 C11 . . . . -178.40(15) ?
    N2 N1 C11 C10 . . . . 179.26(13) ?
    N2 N1 C11 C12 . . . . -1.87(18) ?
    C9 C10 C11 N1 . . . . 174.36(14) ?
    C1 C10 C11 N1 . . . . -4.9(2) ?
    C9 C10 C11 C12 . . . . -4.4(2) ?
    C1 C10 C11 C12 . . . . 176.34(14) ?
    N1 C11 C12 C13 . . . . 6.80(17) ?
    C10 C11 C12 C13 . . . . -174.36(15) ?
    C20 N2 C13 C14 . . . . 71.20(19) ?
    N1 N2 C13 C14 . . . . -113.33(15) ?
    C20 N2 C13 C12 . . . . -167.31(14) ?
    N1 N2 C13 C12 . . . . 8.16(16) ?
    C11 C12 C13 N2 . . . . -8.19(14) ?
    C11 C12 C13 C14 . . . . 111.31(15) ?
    N2 C13 C14 C15 . . . . -121.67(16) ?
    C12 C13 C14 C15 . . . . 124.67(16) ?
    N2 C13 C14 C19 . . . . 58.3(2) ?
    C12 C13 C14 C19 . . . . -55.3(2) ?
    C19 C14 C15 C16 . . . . 1.1(2) ?
    C13 C14 C15 C16 . . . . -178.91(14) ?
    C14 C15 C16 C17 . . . . 0.0(2) ?
    C14 C15 C16 Cl2 . . . . -178.49(12) ?
    C15 C16 C17 C18 . . . . -1.0(2) ?
    Cl2 C16 C17 C18 . . . . 177.50(13) ?
    C15 C16 C17 Cl1 . . . . 179.93(12) ?
    Cl2 C16 C17 Cl1 . . . . -1.6(2) ?
    C16 C17 C18 C19 . . . . 0.8(2) ?
    Cl1 C17 C18 C19 . . . . 179.94(13) ?
    C17 C18 C19 C14 . . . . 0.3(3) ?
    C15 C14 C19 C18 . . . . -1.2(2) ?
    C13 C14 C19 C18 . . . . 178.76(14) ?
    N1 N2 C20 O1 . . . . -177.25(14) ?
    C13 N2 C20 O1 . . . . -2.2(2) ?
    N1 N2 C20 C21 . . . . 3.4(2) ?
    C13 N2 C20 C21 . . . . 178.39(14) ?
loop_
    _geom_hbond_atom_site_label_D
    _geom_hbond_atom_site_label_H
    _geom_hbond_atom_site_label_A
    _geom_hbond_site_symmetry_A
    _geom_hbond_distance_DH
    _geom_hbond_distance_HA
    _geom_hbond_distance_DA
    _geom_hbond_angle_DHA
    C6 H6 O1 1_345 0.93 2.58 3.501(2) 171
