# Supplementary material for: 1-[5-(3,4-Dichlorophenyl)-3-(2-naphthyl)-4,5-dihydropyrazol-1-yl]ethanone
Source: Acta Crystallogr Sect E Struct Rep Online. 2008 Aug 23;64(Pt 9):o1827. doi: 10.1107/S1600536808026858 (PMC2960534; doi:10.1107/S1600536808026858)
Supplement: Supplementary file 2 [file e-64-o1827-Isup2.hkl]

# 
# h,k,l, Fc-squared, Fo-squared, sigma(Fo-squared) and status flag 
# 
data_I
_shelx_title ' R080701B1 in P-1' 
_shelx_refln_list_code          4 
_shelx_F_calc_maximum       93.31 
_exptl_crystal_F_000       396.00 
_reflns_d_resolution_high  0.8405 
 
loop_ 
 _symmetry_equiv_pos_as_xyz 
 'x, y, z' 
 '-x, -y, -z' 
 
_cell_length_a     6.2154 
_cell_length_b     9.3505 
_cell_length_c    16.3193 
_cell_angle_alpha  97.423 
_cell_angle_beta   99.073 
_cell_angle_gamma 104.119 
 
_shelx_F_squared_multiplier     1.000 
 
loop_ 
 _refln_index_h 
 _refln_index_k 
 _refln_index_l 
 _refln_F_squared_calc 
 _refln_F_squared_meas 
 _refln_F_squared_sigma 
 _refln_observed_status 
   1   0   0       63.56       66.15      1.32 o 
   2   0   0      671.96      609.95      5.04 o 
   3   0   0        8.48        4.02      3.04 o 
   4   0   0        3.80        6.51      1.87 o 
   5   0   0      609.23      644.82     19.17 o 
   6   0   0       87.83       92.16      7.45 o 
   7   0   0        0.16        1.71      2.28 o 
  -7   1   0       54.71       49.75      5.68 o 
  -6   1   0      204.83      196.34      8.01 o 
  -5   1   0      665.54      670.70     24.44 o 
  -4   1   0       64.85       71.56      4.23 o 
  -3   1   0        3.29        8.84      1.96 o 
  -2   1   0     1815.82     1734.92     17.44 o 
  -1   1   0      206.48      190.38      3.68 o 
   0   1   0        7.26        7.16      0.38 o 
   1   1   0      239.82      232.65      3.97 o 
   2   1   0      396.28      422.34      7.02 o 
   3   1   0     1777.97     1780.35     36.53 o 
   4   1   0      143.67      142.93      6.21 o 
   5   1   0      384.69      366.95     18.42 o 
   6   1   0      127.70      133.36      8.13 o 
  -7   2   0       22.67       16.96      4.20 o 
  -6   2   0      277.39      288.37     16.39 o 
  -5   2   0       58.43       57.30      4.71 o 
  -4   2   0      332.46      343.69      8.83 o 
  -3   2   0       15.45       19.97      1.32 o 
  -2   2   0      237.77      232.10      4.24 o 
   0   2   0      346.26      339.94      8.91 o 
   1   2   0       40.30       45.90      1.21 o 
   2   2   0      382.05      433.28      7.43 o 
   3   2   0      114.77      115.56      4.09 o 
   4   2   0       44.73       38.27      4.05 o 
   5   2   0      315.06      308.44      9.27 o 
   6   2   0        5.46        2.80      3.13 o 
  -7   3   0      323.17      312.80      9.82 o 
  -6   3   0        0.63        2.32      2.21 o 
  -5   3   0      241.42      228.36     10.42 o 
  -4   3   0      100.00       92.48      5.36 o 
  -3   3   0      388.82      430.33      9.48 o 
  -2   3   0      297.75      310.70      7.00 o 
  -1   3   0     6412.60     5989.24    167.25 o 
   0   3   0     1209.31     1128.65     19.49 o 
   1   3   0       54.68       54.34      2.26 o 
   2   3   0        0.06        1.35      1.15 o 
   3   3   0       12.54       19.55      4.48 o 
   4   3   0       13.72       17.92      4.55 o 
   5   3   0       46.77       49.50     10.73 o 
   6   3   0        5.29        5.57      2.78 o 
  -7   4   0       47.36       59.95      8.75 o 
  -6   4   0      136.23      142.75      9.77 o 
  -5   4   0       25.70       19.67      4.85 o 
  -4   4   0      882.86      929.05     18.26 o 
  -3   4   0      358.47      305.28      6.98 o 
  -2   4   0      961.20      974.87     12.36 o 
  -1   4   0      346.08      344.60      5.34 o 
   0   4   0      361.15      345.91      3.95 o 
   1   4   0      195.12      213.16      9.34 o 
   2   4   0     1529.93     1481.32     59.21 o 
   3   4   0       68.06       71.01      4.58 o 
   4   4   0      243.46      263.46     18.15 o 
   5   4   0      201.45      186.55      8.00 o 
  -7   5   0       46.48       37.94     12.42 o 
  -6   5   0      366.07      374.87     15.69 o 
  -5   5   0      176.32      171.71      7.98 o 
  -4   5   0        0.23        1.10      0.69 o 
  -3   5   0      319.67      308.46      6.03 o 
  -2   5   0      449.95      471.23     11.08 o 
  -1   5   0       36.55       30.45      1.26 o 
   0   5   0     1050.57     1004.91     18.17 o 
   1   5   0       84.91       87.61      2.16 o 
   2   5   0      396.95      396.06     11.82 o 
   3   5   0       57.76       64.90      5.14 o 
   4   5   0      170.36      187.52     15.74 o 
   5   5   0       62.79       61.87     14.32 o 
  -6   6   0      252.83      245.03      9.67 o 
  -5   6   0      138.59      133.80      5.78 o 
  -4   6   0       16.76       12.42      2.90 o 
  -3   6   0      465.94      503.78      8.98 o 
  -2   6   0       13.55       16.50      1.14 o 
  -1   6   0       16.83       22.08      0.98 o 
   0   6   0     1307.80     1284.17     24.78 o 
   1   6   0        0.06        1.30      0.75 o 
   2   6   0      211.84      218.86     11.06 o 
   3   6   0        0.24        0.51      1.76 o 
   4   6   0       25.83       19.33      5.13 o 
  -6   7   0       49.66       51.52     13.89 o 
  -5   7   0      101.94       99.44      4.75 o 
  -4   7   0       89.46       78.23      3.01 o 
  -3   7   0        0.09        0.64      0.65 o 
  -2   7   0       84.66       88.65      3.56 o 
  -1   7   0       58.59       62.62      2.57 o 
   0   7   0       89.19       98.22      4.62 o 
   1   7   0      101.26      111.30      5.18 o 
   2   7   0      775.52      815.78     36.77 o 
   3   7   0      145.86      147.13      4.81 o 
   4   7   0      101.16      101.71      8.46 o 
  -6   8   0       30.80       26.99      8.80 o 
  -5   8   0      303.30      306.59     18.25 o 
  -4   8   0      117.41      130.74     11.17 o 
  -3   8   0      121.48      118.33      5.11 o 
  -2   8   0      263.37      274.00      8.48 o 
  -1   8   0      194.88      203.28      9.17 o 
   0   8   0        3.70        5.09      2.49 o 
   1   8   0      255.69      251.13      8.26 o 
   2   8   0       32.38       35.19      9.06 o 
   3   8   0      116.49      121.27      8.14 o 
  -5   9   0        1.54        1.36      6.56 o 
  -4   9   0      175.95      170.18     17.09 o 
  -3   9   0       43.90       39.45      5.08 o 
  -2   9   0      459.55      456.33     21.01 o 
  -1   9   0      658.35      708.35     27.13 o 
   0   9   0       10.43       13.18      3.87 o 
   1   9   0        3.34        2.00      2.61 o 
   2   9   0      289.01      286.89     11.86 o 
  -4  10   0       17.97       10.18      8.50 o 
  -3  10   0        2.27        4.30      6.20 o 
  -2  10   0        0.15        3.09      3.24 o 
  -1  10   0       55.29       56.27      4.92 o 
   0  10   0       88.31      105.04     19.39 o 
   1  10   0       46.26       45.47     17.32 o 
  -2  11   0        2.80        5.12      5.02 o 
   1 -11   1       43.49       34.75     20.78 o 
   2 -11   1        6.47       13.24     14.77 o 
  -1 -10   1        3.99        4.56      3.19 o 
   0 -10   1      109.70      123.21     14.22 o 
   1 -10   1      136.12      147.12     14.36 o 
   2 -10   1       74.37       69.85     30.34 o 
   3 -10   1       12.52        8.75      6.02 o 
   4 -10   1       24.43       22.79     14.71 o 
  -2  -9   1      166.41      179.53     13.23 o 
  -1  -9   1       24.43       23.87     10.86 o 
   0  -9   1       42.52       39.31     13.62 o 
   1  -9   1      132.36      149.63      8.63 o 
   2  -9   1      286.94      322.48     12.93 o 
   3  -9   1       73.92       88.66     13.23 o 
   4  -9   1        4.07        4.96      2.25 o 
   5  -9   1        1.82        1.15      2.04 o 
  -3  -8   1       38.37       33.11      4.48 o 
  -2  -8   1        3.47        3.02      2.26 o 
  -1  -8   1      172.61      159.03      9.23 o 
   0  -8   1       29.44       31.60      2.19 o 
   1  -8   1     1061.27     1112.03     34.62 o 
   2  -8   1       78.40       76.88      3.97 o 
   3  -8   1        0.04        0.21      0.79 o 
   4  -8   1      932.98      939.13     37.23 o 
   5  -8   1      169.16      159.39      7.74 o 
   6  -8   1        7.38        3.37      2.77 o 
  -4  -7   1       89.28       84.12      9.98 o 
  -3  -7   1       88.53       86.80      8.00 o 
  -2  -7   1      334.88      349.34      9.20 o 
  -1  -7   1      611.06      607.45     21.14 o 
   0  -7   1      111.56      114.54      6.60 o 
   1  -7   1      170.63      167.61      6.47 o 
   2  -7   1     1281.25     1280.63     21.56 o 
   3  -7   1      135.18      144.75      6.24 o 
   4  -7   1       94.14       88.93      4.37 o 
   5  -7   1      255.01      263.33     12.25 o 
   6  -7   1      159.11      166.60      9.60 o 
  -4  -6   1       44.48       42.81      3.77 o 
  -3  -6   1      266.62      311.11      8.90 o 
  -2  -6   1       87.85       87.17      5.50 o 
  -1  -6   1       86.92       86.27      3.53 o 
   0  -6   1      877.09      874.66     17.34 o 
   1  -6   1        9.27       11.47      0.72 o 
   2  -6   1       10.79       13.27      0.82 o 
   3  -6   1      271.45      277.25      5.18 o 
   4  -6   1       12.10       11.57      1.82 o 
   5  -6   1       21.56       18.46      4.28 o 
   6  -6   1       98.94       95.12      7.27 o 
  -5  -5   1      163.90      155.19     12.40 o 
  -4  -5   1       37.20       32.35      7.80 o 
  -3  -5   1      150.14      135.87     11.79 o 
  -2  -5   1      113.75      114.29      7.55 o 
  -1  -5   1       30.78       33.14      2.05 o 
   0  -5   1      614.88      589.83     10.34 o 
   1  -5   1       66.92       66.17      1.96 o 
   2  -5   1      193.22      204.67      5.34 o 
   3  -5   1      388.76      382.08      8.06 o 
   4  -5   1       19.73       20.58      2.54 o 
   5  -5   1        0.01        0.52      1.38 o 
   6  -5   1      146.47      140.92      5.15 o 
   7  -5   1        1.28        2.38      1.93 o 
  -5  -4   1      368.69      385.37     17.51 o 
  -4  -4   1      184.03      181.43     10.96 o 
  -3  -4   1       26.38       22.95      2.76 o 
  -2  -4   1      402.66      407.84     21.93 o 
  -1  -4   1       62.71       80.46      2.87 o 
   0  -4   1     1684.45     1580.34     13.78 o 
   1  -4   1     2153.89     1920.04     27.64 o 
   2  -4   1     1379.99     1447.72     12.86 o 
   3  -4   1      418.68      412.53      9.23 o 
   4  -4   1      368.28      395.34      8.46 o 
   5  -4   1      466.46      514.21     16.13 o 
   6  -4   1      112.49      107.14      7.56 o 
   7  -4   1       46.18       51.62      7.03 o 
  -6  -3   1       25.98       23.35      6.96 o 
  -5  -3   1        1.89        2.91      2.04 o 
  -4  -3   1        2.85        4.31      2.27 o 
  -3  -3   1      251.05      262.68      9.76 o 
  -2  -3   1      284.42      271.41     10.72 o 
  -1  -3   1     2060.54     2002.95     26.79 o 
   0  -3   1      214.00      210.85      3.80 o 
   1  -3   1     1890.97     1822.83     16.40 o 
   2  -3   1     1770.40     1673.26     13.28 o 
   3  -3   1      272.93      270.30      7.47 o 
   4  -3   1      293.40      267.49      8.74 o 
   5  -3   1      403.27      419.40     14.41 o 
   6  -3   1       70.97       76.41      6.42 o 
   7  -3   1      219.39      226.37     13.11 o 
  -6  -2   1       11.74       16.39      5.18 o 
  -5  -2   1        6.97        4.16      2.37 o 
  -4  -2   1      646.51      668.22     18.98 o 
  -3  -2   1       35.63       31.43      6.86 o 
  -2  -2   1      162.37      161.38      3.65 o 
  -1  -2   1     1385.41     1235.09     18.20 o 
   0  -2   1     3991.94     3979.75     60.62 o 
   1  -2   1     1287.93     1216.24     13.96 o 
   2  -2   1      423.18      415.81      8.00 o 
   3  -2   1       11.41       12.81      1.46 o 
   4  -2   1     1015.42     1057.12     24.31 o 
   5  -2   1      282.16      283.02     15.46 o 
   6  -2   1       69.90       71.03      5.85 o 
   7  -2   1       12.63       14.40      4.11 o 
  -6  -1   1       93.40      101.66      4.92 o 
  -5  -1   1       30.28       31.50      5.51 o 
  -4  -1   1      168.41      180.66      9.17 o 
  -3  -1   1      276.94      286.08      9.45 o 
  -2  -1   1       55.21       59.15      1.50 o 
  -1  -1   1      269.59      274.00      4.67 o 
   0  -1   1      114.54      103.88      1.85 o 
   1  -1   1     4562.34     4226.54    150.96 o 
   2  -1   1       62.82       64.75      1.69 o 
   3  -1   1      665.14      718.99     17.90 o 
   4  -1   1      189.12      223.78      8.28 o 
   5  -1   1      100.78      107.20      5.92 o 
   6  -1   1       71.38       61.06      5.45 o 
   7  -1   1        9.87        5.98      2.43 o 
  -7   0   1       18.41       12.67      5.11 o 
  -6   0   1      131.99      112.17      7.80 o 
  -5   0   1        1.55        5.11      2.68 o 
  -4   0   1        0.09        1.83      1.65 o 
  -2   0   1      228.24      245.26      4.62 o 
  -1   0   1     3703.44     3345.79     51.98 o 
   1   0   1       56.02       41.02      1.06 o 
   2   0   1       49.32       47.28      1.27 o 
   3   0   1      271.18      258.93      8.58 o 
   4   0   1       53.74       52.45      2.81 o 
   5   0   1      295.41      321.44     11.01 o 
   6   0   1        2.31        4.75      3.01 o 
  -7   1   1      277.12      267.96      8.33 o 
  -6   1   1      211.29      212.51      7.38 o 
  -5   1   1     1916.56     1938.74     49.00 o 
  -4   1   1      277.62      293.23      7.69 o 
  -3   1   1       44.95       39.98      2.56 o 
  -2   1   1     2009.19     1882.63     32.25 o 
  -1   1   1      163.09      178.05      3.04 o 
   0   1   1     1653.52     1583.82     22.68 o 
   1   1   1     2321.60     2029.13     14.30 o 
   2   1   1      156.94      174.22      3.48 o 
   3   1   1     2744.57     2824.46     83.26 o 
   4   1   1       64.16       56.35      5.39 o 
   5   1   1       80.78       68.94      3.58 o 
   6   1   1      174.13      171.46      8.98 o 
  -7   2   1       28.45       23.18      6.17 o 
  -6   2   1      109.35      104.65      5.80 o 
  -5   2   1        1.97        1.67      1.65 o 
  -4   2   1     1108.35     1111.85     31.54 o 
  -3   2   1       16.00       20.30      1.37 o 
  -2   2   1     2561.64     2308.13     17.57 o 
  -1   2   1       51.86       47.90      2.06 o 
   0   2   1      351.88      380.18     13.29 o 
   1   2   1     3152.25     2850.82     33.30 o 
   2   2   1      148.26      200.63      6.80 o 
   3   2   1       19.39       10.07      2.61 o 
   4   2   1      512.86      495.51     15.52 o 
   5   2   1      128.23       98.59      5.79 o 
   6   2   1       44.74       47.10      6.15 o 
  -7   3   1       11.77        6.54      3.27 o 
  -6   3   1       52.86       49.62      3.77 o 
  -5   3   1       71.17       71.08      4.13 o 
  -4   3   1      810.20      894.59     24.38 o 
  -3   3   1      232.10      273.70      6.85 o 
  -2   3   1     1670.52     1602.49     20.20 o 
  -1   3   1      998.09      978.42     14.40 o 
   0   3   1       93.35       83.63      1.75 o 
   1   3   1       29.57       32.64      1.03 o 
   2   3   1       31.90       29.72      1.83 o 
   3   3   1       43.42       51.64      5.10 o 
   4   3   1      178.28      162.21      8.10 o 
   5   3   1        2.84        3.47      2.74 o 
   6   3   1        0.38        1.38      2.34 o 
  -7   4   1      121.06      118.54      5.43 o 
  -6   4   1      183.49      185.51      6.70 o 
  -5   4   1        9.13       12.15      3.55 o 
  -4   4   1      347.58      376.78     14.57 o 
  -3   4   1      120.39       95.03      1.70 o 
  -2   4   1      139.74      124.86      2.56 o 
  -1   4   1      300.66      302.63      5.25 o 
   0   4   1        6.96        9.53      1.28 o 
   1   4   1       56.79       46.09      2.07 o 
   2   4   1       93.57       94.12      6.09 o 
   3   4   1      101.24      101.98      5.91 o 
   4   4   1        8.99        9.70      2.30 o 
   5   4   1       60.13       55.54      5.37 o 
  -7   5   1        0.23       -0.37      1.82 o 
  -6   5   1      351.94      364.49     10.28 o 
  -5   5   1      504.38      533.38     16.30 o 
  -4   5   1       27.96       29.26      1.94 o 
  -3   5   1      406.59      388.83      7.59 o 
  -2   5   1      287.95      274.13      6.03 o 
  -1   5   1      453.76      436.61      7.36 o 
   0   5   1     1255.74     1188.05     25.47 o 
   1   5   1      672.86      725.77     16.68 o 
   2   5   1      602.75      607.85     33.08 o 
   3   5   1     2130.90     2002.93     38.03 o 
   4   5   1        1.05        2.38      1.85 o 
   5   5   1      190.05      189.71      8.20 o 
  -7   6   1       76.94       67.98      8.94 o 
  -6   6   1      407.11      415.87     22.21 o 
  -5   6   1       88.78       74.19      3.17 o 
  -4   6   1       19.89       15.74      2.64 o 
  -3   6   1        0.07        0.71      0.72 o 
  -2   6   1      221.05      231.99      7.06 o 
  -1   6   1      164.24      171.56      5.39 o 
   0   6   1      595.18      563.63     20.48 o 
   1   6   1        0.29        3.04      1.07 o 
   2   6   1      199.67      211.84     11.89 o 
   3   6   1      227.23      210.51     11.03 o 
   4   6   1       42.19       41.73      9.89 o 
  -6   7   1       10.70        4.82      2.89 o 
  -5   7   1        3.69        3.28      1.03 o 
  -4   7   1      404.99      409.71     10.91 o 
  -3   7   1        2.16        2.25      0.78 o 
  -2   7   1      307.27      310.45     11.69 o 
  -1   7   1       67.54       72.06      5.83 o 
   0   7   1      157.59      167.38     13.74 o 
   1   7   1        1.73        2.55      1.53 o 
   2   7   1      218.39      249.21     15.46 o 
   3   7   1       87.17       95.20      4.61 o 
   4   7   1      109.21      110.76      7.14 o 
  -6   8   1      107.00      100.96     16.88 o 
  -5   8   1      227.18      233.57     10.28 o 
  -4   8   1      142.75      159.18      5.23 o 
  -3   8   1       92.62       97.22      2.38 o 
  -2   8   1       37.45       35.68      3.06 o 
  -1   8   1      340.40      325.23     23.78 o 
   0   8   1       20.60       25.00      9.74 o 
   1   8   1      135.30      134.90      9.56 o 
   2   8   1      429.26      420.06     18.67 o 
   3   8   1       35.90       27.29     12.60 o 
  -5   9   1       19.04       16.08      8.08 o 
  -4   9   1      110.87      120.35     10.46 o 
  -3   9   1       56.30       60.22      4.10 o 
  -2   9   1      305.00      289.53     37.90 o 
  -1   9   1      322.45      318.96     17.63 o 
   0   9   1       33.88       29.94      9.61 o 
   1   9   1       55.09       49.11     16.34 o 
   2   9   1       67.21       51.12     20.04 o 
  -4  10   1      122.18      122.63     11.41 o 
  -3  10   1      136.98      138.15     11.96 o 
  -2  10   1        8.48        6.46      3.11 o 
  -1  10   1        0.05        3.66      3.06 o 
   0  10   1       56.58       53.76      6.47 o 
   1 -11   2       33.21       30.38     19.89 o 
   2 -11   2        0.15        0.74      8.96 o 
  -1 -10   2        0.06       -0.21      3.56 o 
   0 -10   2       69.61       55.35     15.38 o 
   1 -10   2      413.06      431.36     23.08 o 
   2 -10   2        0.48        1.11      5.44 o 
   3 -10   2      157.15      174.13     17.04 o 
   4 -10   2       19.22       21.20      9.71 o 
  -2  -9   2       44.14       31.45     11.05 o 
  -1  -9   2       68.91       72.25      9.78 o 
   0  -9   2       33.40       25.99     13.73 o 
   1  -9   2       10.21        9.27      3.31 o 
   2  -9   2      107.55      100.78      4.77 o 
   3  -9   2        0.09        1.18      1.74 o 
   4  -9   2      164.87      162.33      7.39 o 
   5  -9   2       31.37       28.10     11.80 o 
  -3  -8   2       69.56       69.60      6.34 o 
  -2  -8   2      107.21      102.32      9.42 o 
  -1  -8   2        2.25        2.45      2.30 o 
   0  -8   2        2.97        2.40      1.47 o 
   1  -8   2       99.37       99.26      6.75 o 
   2  -8   2      244.49      251.68     12.15 o 
   3  -8   2      177.54      170.68      8.33 o 
   4  -8   2      225.30      216.73     20.98 o 
   5  -8   2      112.08      113.31      4.91 o 
   6  -8   2       43.15       38.50      7.28 o 
  -4  -7   2      204.66      214.26     11.50 o 
  -3  -7   2       45.18       49.69      4.51 o 
  -2  -7   2       38.87       36.09      3.54 o 
  -1  -7   2      929.61      959.44     27.76 o 
   0  -7   2      202.84      214.51      4.30 o 
   1  -7   2      223.31      234.23      7.49 o 
   2  -7   2      601.53      592.95     10.49 o 
   3  -7   2        0.33        0.23      0.76 o 
   4  -7   2      259.28      263.67     10.76 o 
   5  -7   2      163.76      180.68      8.34 o 
   6  -7   2       36.20       26.98      7.27 o 
  -4  -6   2       27.85       25.63      6.55 o 
  -3  -6   2      845.81      865.82     19.64 o 
  -2  -6   2        0.83        1.43      2.50 o 
  -1  -6   2      179.34      189.42      7.47 o 
   0  -6   2      445.77      417.29      8.74 o 
   1  -6   2        1.07        1.51      0.51 o 
   2  -6   2       13.22       11.76      1.46 o 
   3  -6   2      528.09      559.66     11.08 o 
   4  -6   2        0.03        0.96      0.67 o 
   5  -6   2      556.67      559.25     16.96 o 
   6  -6   2       30.69       12.40     11.68 o 
  -5  -5   2       11.62        7.19      3.50 o 
  -4  -5   2       52.81       51.17      4.87 o 
  -3  -5   2      729.44      812.38     38.19 o 
  -2  -5   2      123.98      119.10      5.36 o 
  -1  -5   2      190.87      198.42      5.14 o 
   0  -5   2      563.41      586.66      9.77 o 
   1  -5   2       83.95       88.46      2.52 o 
   2  -5   2        5.12        5.61      1.10 o 
   3  -5   2     1243.01     1295.60     25.30 o 
   4  -5   2        3.82        4.28      1.11 o 
   5  -5   2        1.42        0.79      1.65 o 
   6  -5   2       10.90       12.29      3.57 o 
   7  -5   2       21.01       17.35      7.61 o 
  -5  -4   2       41.24       40.71     10.47 o 
  -4  -4   2        5.22        7.58      2.39 o 
  -3  -4   2      553.13      520.17     23.32 o 
  -2  -4   2       86.21       67.97      3.01 o 
  -1  -4   2        3.19       14.93      1.74 o 
   0  -4   2        0.98        3.70      0.81 o 
   1  -4   2      454.76      417.94      5.07 o 
   2  -4   2       11.65       13.75      0.62 o 
   3  -4   2      115.15      112.91      3.57 o 
   4  -4   2      205.57      209.72      6.74 o 
   5  -4   2      343.29      370.62     11.64 o 
   6  -4   2       37.45       32.94      8.04 o 
   7  -4   2        5.06        6.06      3.51 o 
  -6  -3   2       47.94       42.12      6.68 o 
  -5  -3   2        0.20        0.90      1.35 o 
  -4  -3   2     2996.08     2905.37     86.16 o 
  -3  -3   2      302.17      338.57     10.12 o 
  -2  -3   2     1804.36     1699.06     70.74 o 
  -1  -3   2       71.85       57.73      1.51 o 
   0  -3   2       95.23      100.86      2.25 o 
   1  -3   2     2135.48     1950.11     27.30 o 
   2  -3   2       35.50       25.92      0.95 o 
   3  -3   2       57.58       58.95      2.19 o 
   4  -3   2     1167.29     1245.23     30.02 o 
   5  -3   2      762.58      770.04     22.34 o 
   6  -3   2      146.71      154.56      9.29 o 
   7  -3   2       89.31      100.05      6.94 o 
  -6  -2   2       33.08       34.27      7.51 o 
  -5  -2   2      119.81      123.78      5.50 o 
  -4  -2   2      972.18      997.71     23.43 o 
  -3  -2   2        2.61        2.48      1.75 o 
  -2  -2   2      103.44      114.25      2.71 o 
  -1  -2   2     1508.01     1405.25     12.29 o 
   0  -2   2     5263.94     5042.61    200.48 o 
   1  -2   2     2563.67     2333.96     65.19 o 
   2  -2   2     1198.73     1141.63     15.40 o 
   3  -2   2       40.38       34.57      1.59 o 
   4  -2   2      627.28      596.63     14.33 o 
   5  -2   2      332.90      318.41     10.38 o 
   6  -2   2       12.64       13.60      3.22 o 
   7  -2   2      154.53      172.39     10.19 o 
  -6  -1   2       96.18       89.72      4.49 o 
  -5  -1   2      534.04      542.64     14.88 o 
  -4  -1   2       31.30       32.42      3.99 o 
  -3  -1   2      269.92      306.53      8.44 o 
  -2  -1   2       15.59       14.30      0.81 o 
  -1  -1   2     2950.27     2724.82     22.42 o 
   0  -1   2     5172.65     4270.06    152.14 o 
   1  -1   2      189.75      168.78      2.98 o 
   2  -1   2     1134.69     1067.55      8.07 o 
   3  -1   2     2078.39     2163.53     39.20 o 
   4  -1   2       29.32       32.32      6.10 o 
   5  -1   2        5.31        6.52      2.26 o 
   6  -1   2        4.73        4.35      1.89 o 
   7  -1   2       45.12       38.83     11.11 o 
  -7   0   2       59.72       54.03      5.26 o 
  -6   0   2      387.84      386.49     10.03 o 
  -5   0   2      359.63      365.04     12.41 o 
  -4   0   2       24.28       29.47      3.88 o 
  -3   0   2      125.13      120.93      4.00 o 
  -2   0   2     2120.89     2026.74     17.73 o 
  -1   0   2      768.84      667.99     12.46 o 
   0   0   2      244.71      241.74      4.65 o 
   1   0   2      316.16      291.73      4.91 o 
   2   0   2        1.94        1.47      0.64 o 
   3   0   2     1509.68     1647.21     33.48 o 
   4   0   2        9.93       14.70      2.68 o 
   5   0   2       22.91       17.75      4.41 o 
   6   0   2        6.82        5.13      2.73 o 
  -7   1   2      137.22      139.31      6.69 o 
  -6   1   2     1231.74     1273.82     30.60 o 
  -5   1   2      649.92      685.64     15.02 o 
  -4   1   2      145.86      138.26      4.63 o 
  -3   1   2      601.05      630.85      8.50 o 
  -2   1   2     2731.72     2434.59     36.17 o 
  -1   1   2      757.19      717.73     10.78 o 
   0   1   2     1026.18      899.69     15.95 o 
   1   1   2      715.62      665.11      9.07 o 
   2   1   2      373.80      415.18      4.28 o 
   3   1   2     2220.58     2176.41     53.42 o 
   4   1   2      318.40      352.74     12.08 o 
   5   1   2       34.39       21.05      4.38 o 
   6   1   2      156.74      150.60      8.11 o 
  -7   2   2        5.12        6.16      3.61 o 
  -6   2   2       24.36       24.48      3.36 o 
  -5   2   2       90.19       87.59      5.78 o 
  -4   2   2     1124.48     1160.42     29.35 o 
  -3   2   2      147.26      169.48      4.80 o 
  -2   2   2     1948.34     1843.78     14.33 o 
  -1   2   2     8706.18     9304.93    331.30 o 
   0   2   2      396.62      351.36      7.11 o 
   1   2   2     1093.89     1033.69      7.89 o 
   3   2   2       57.70       64.72      4.06 o 
   4   2   2       25.01       27.74      6.36 o 
   5   2   2      150.00      122.42      6.59 o 
   6   2   2       95.01       95.83      8.77 o 
  -7   3   2      404.64      400.59     15.96 o 
  -6   3   2       58.74       60.94      5.09 o 
  -5   3   2       31.03       34.19      2.81 o 
  -4   3   2      476.24      497.97     14.85 o 
  -3   3   2        6.23       10.52      1.42 o 
  -2   3   2      268.00      252.17      4.30 o 
  -1   3   2      872.82      813.28      9.92 o 
   0   3   2      645.38      615.28      9.67 o 
   1   3   2       60.67       58.80      2.23 o 
   2   3   2      197.08      199.33     10.62 o 
   3   3   2       60.00       59.62      3.78 o 
   4   3   2      144.90      154.85     12.40 o 
   5   3   2      272.05      280.25     11.88 o 
   6   3   2       25.33       14.64      5.94 o 
  -7   4   2      164.62      162.71      5.59 o 
  -6   4   2       56.81       56.57      5.34 o 
  -5   4   2        2.68        2.08      1.46 o 
  -4   4   2        6.37        4.24      1.92 o 
  -3   4   2        5.75        2.95      0.77 o 
  -2   4   2      855.67      907.26     18.57 o 
  -1   4   2      326.73      331.01     12.14 o 
   0   4   2        5.34        9.39      1.25 o 
   1   4   2        1.77        2.36      0.73 o 
   2   4   2       30.29       28.34      3.05 o 
   3   4   2       48.54       45.55      4.50 o 
   4   4   2        2.50        4.69      2.07 o 
   5   4   2        3.53        1.78      3.52 o 
  -7   5   2        1.15        1.95      1.18 o 
  -6   5   2       46.44       39.43      7.69 o 
  -5   5   2      109.65      102.94      3.64 o 
  -4   5   2       16.43       19.71      2.40 o 
  -3   5   2      806.92      829.82     14.62 o 
  -2   5   2       12.89       10.79      0.71 o 
  -1   5   2      546.35      530.20     45.76 o 
   0   5   2     2149.55     2137.70     61.44 o 
   1   5   2      159.72      164.65      7.50 o 
   2   5   2      376.36      364.28     16.79 o 
   3   5   2        1.99        1.76      1.81 o 
   4   5   2        1.03        1.57      1.77 o 
   5   5   2       29.19       18.89      5.43 o 
  -7   6   2      121.62      104.09      7.86 o 
  -6   6   2        0.43       -0.09      2.28 o 
  -5   6   2      642.08      654.74     17.66 o 
  -4   6   2      125.55      138.50      6.99 o 
  -3   6   2      446.21      468.89      9.70 o 
  -2   6   2     1499.55     1432.35     22.74 o 
  -1   6   2      271.66      261.11     34.11 o 
   0   6   2      252.56      225.64      8.51 o 
   1   6   2       16.17       14.28      0.93 o 
   2   6   2      136.57      139.68      8.31 o 
   3   6   2      943.76      923.24     50.47 o 
   4   6   2      265.57      267.75     18.77 o 
  -6   7   2       65.58       58.84      7.74 o 
  -5   7   2      132.51      152.91     13.41 o 
  -4   7   2      162.53      170.17      7.91 o 
  -3   7   2       22.54       27.59      7.00 o 
  -2   7   2      672.78      709.38     59.77 o 
  -1   7   2       86.34       80.15      7.04 o 
   0   7   2      187.03      173.87     13.84 o 
   1   7   2      268.33      280.32      5.49 o 
   2   7   2       57.39       67.47      5.02 o 
   3   7   2      277.75      301.97     15.38 o 
  -6   8   2        1.77        0.94      3.82 o 
  -5   8   2       27.34       22.95      7.33 o 
  -4   8   2       96.73       95.72      6.28 o 
  -3   8   2       12.86       14.50      5.00 o 
  -2   8   2       96.45       95.41      7.11 o 
  -1   8   2      958.18     1044.81     32.59 o 
   0   8   2        0.33        2.76      2.02 o 
   1   8   2       23.07       24.32      9.48 o 
   2   8   2      220.31      215.34     20.15 o 
   3   8   2      158.76      127.50     25.20 o 
  -5   9   2        1.25        1.45      3.77 o 
  -4   9   2      156.70      133.11      9.99 o 
  -3   9   2      164.21      180.32     10.20 o 
  -2   9   2       81.85       88.25     17.31 o 
  -1   9   2        9.73        4.72      4.10 o 
   0   9   2       56.14       50.29     15.82 o 
   1   9   2      551.37      573.55     31.03 o 
   2   9   2       30.20       39.18     11.97 o 
  -4  10   2      125.84      103.52     23.22 o 
  -3  10   2      143.09      118.13     10.59 o 
  -2  10   2      317.77      316.41     38.85 o 
  -1  10   2      109.57      121.31     10.47 o 
   0  10   2       87.05       94.53     19.87 o 
   1 -11   3      127.96      106.94     15.62 o 
   2 -11   3        3.71        4.24      6.92 o 
  -1 -10   3      116.36      117.27     20.08 o 
   0 -10   3      451.76      480.96     31.27 o 
   1 -10   3      465.25      374.53     26.06 o 
   2 -10   3       94.09       68.67     29.91 o 
   3 -10   3      234.12      229.64     21.84 o 
   4 -10   3      300.01      295.38     19.04 o 
  -2  -9   3       35.84       29.26     13.75 o 
  -1  -9   3      108.82      103.86      5.11 o 
   0  -9   3        0.47        0.28      2.22 o 
   1  -9   3       25.69       21.74      2.48 o 
   2  -9   3       20.62       25.34      4.99 o 
   3  -9   3      303.10      318.82     12.66 o 
   4  -9   3      236.22      238.38     11.85 o 
   5  -9   3       44.45       42.89      4.73 o 
  -3  -8   3        5.25        7.28      2.68 o 
  -2  -8   3       26.15       24.18      6.72 o 
  -1  -8   3       20.54       21.70      5.37 o 
   0  -8   3        0.29        1.99      1.17 o 
   1  -8   3        0.28        1.36      1.73 o 
   2  -8   3        1.77        0.63      1.13 o 
   3  -8   3       35.26       32.77      2.86 o 
   4  -8   3        0.46       -1.04      2.37 o 
   5  -8   3       14.15       11.21      2.56 o 
   6  -8   3       77.73       78.59      6.49 o 
  -4  -7   3       23.20       24.64      8.31 o 
  -3  -7   3      177.95      177.29     16.26 o 
  -2  -7   3       66.10       68.97      3.34 o 
  -1  -7   3      749.08      756.75     34.94 o 
   0  -7   3      477.99      501.67     12.01 o 
   1  -7   3       53.83       52.99      2.22 o 
   2  -7   3       31.03       33.76      1.37 o 
   3  -7   3       49.35       44.37      3.29 o 
   4  -7   3       53.33       54.05      6.43 o 
   5  -7   3       38.56       39.76     10.34 o 
   6  -7   3       55.80       50.45      5.38 o 
  -5  -6   3       30.34       20.16      5.78 o 
  -4  -6   3       17.01       10.06      3.57 o 
  -3  -6   3      506.41      543.73     21.81 o 
  -2  -6   3       97.79      103.27      6.06 o 
  -1  -6   3      247.26      257.01      9.64 o 
   0  -6   3        2.58        0.09      1.07 o 
   1  -6   3      279.70      281.30      5.43 o 
   2  -6   3      516.41      466.18      9.55 o 
   3  -6   3       58.13       46.68      8.43 o 
   4  -6   3        4.66        3.59      1.24 o 
   5  -6   3      395.54      392.28     14.57 o 
   6  -6   3     1127.73     1288.59     34.74 o 
  -5  -5   3       40.48       38.82      9.65 o 
  -4  -5   3      129.20      117.91     13.78 o 
  -3  -5   3     1378.01     1415.17     40.95 o 
  -2  -5   3      123.40      134.85      5.83 o 
  -1  -5   3       15.42       17.41      1.60 o 
   0  -5   3       54.00       46.07      1.73 o 
   1  -5   3      288.94      309.49      9.76 o 
   2  -5   3      265.01      267.49     13.04 o 
   3  -5   3      656.90      623.67     18.80 o 
   4  -5   3      216.94      212.02      3.58 o 
   5  -5   3      372.30      407.35     10.67 o 
   6  -5   3       78.61       79.72      8.24 o 
  -6  -4   3       25.46       23.89      8.63 o 
  -5  -4   3       12.34        9.21      2.86 o 
  -4  -4   3      621.16      629.05     32.91 o 
  -3  -4   3        5.84        9.13      2.80 o 
  -2  -4   3        4.50        4.45      1.74 o 
  -1  -4   3     1287.96     1381.33     25.04 o 
   0  -4   3       10.91       12.38      0.78 o 
   1  -4   3      592.58      565.45     11.30 o 
   2  -4   3      774.90      866.77     31.07 o 
   3  -4   3        6.60        7.07      0.67 o 
   4  -4   3      291.13      294.45      6.68 o 
   5  -4   3      122.62      124.42      6.87 o 
   6  -4   3      189.58      174.63      7.06 o 
   7  -4   3       17.99       17.85      5.26 o 
  -6  -3   3        2.47        3.03      2.43 o 
  -5  -3   3      227.22      221.44     14.09 o 
  -4  -3   3        0.11        2.51      2.12 o 
  -3  -3   3      247.59      241.50     15.86 o 
  -2  -3   3      305.78      286.55     17.08 o 
  -1  -3   3      271.81      337.07      4.56 o 
   0  -3   3      146.45      143.20      2.78 o 
   1  -3   3      392.66      377.82      8.08 o 
   2  -3   3        1.58        0.69      0.64 o 
   3  -3   3       53.38       67.03      1.71 o 
   4  -3   3      777.55      782.09     15.28 o 
   5  -3   3     1278.87     1307.96     31.75 o 
   6  -3   3        9.36        7.98      2.33 o 
   7  -3   3        0.32        0.56      2.41 o 
  -6  -2   3       65.54       64.21     14.03 o 
  -5  -2   3        0.10        2.93      2.18 o 
  -4  -2   3      846.36      902.64     37.76 o 
  -3  -2   3      875.01      857.11     25.98 o 
  -2  -2   3      558.34      630.07      8.87 o 
  -1  -2   3     5737.09     5242.33    204.49 o 
   0  -2   3     2337.13     2202.26     27.93 o 
   1  -2   3      978.69      924.55      7.56 o 
   2  -2   3     1284.51     1161.24     19.79 o 
   3  -2   3      240.92      249.38      7.05 o 
   4  -2   3      436.34      407.56     11.68 o 
   5  -2   3       22.08       23.56      5.34 o 
   6  -2   3       36.04       29.35      5.81 o 
  -6  -1   3      542.31      584.72     18.06 o 
  -5  -1   3      281.39      283.81      8.12 o 
  -4  -1   3      120.02      109.36      4.75 o 
  -3  -1   3      328.90      323.16      9.84 o 
  -2  -1   3      584.77      617.41      5.89 o 
   0  -1   3      709.96      691.73     10.19 o 
   1  -1   3       14.82       11.79      0.84 o 
   2  -1   3     2102.19     2036.89     14.62 o 
   3  -1   3      819.54      863.94     27.62 o 
   4  -1   3        6.02        9.61      2.18 o 
   5  -1   3      188.65      187.07      9.77 o 
   6  -1   3      229.43      207.06      8.77 o 
  -7   0   3       11.30        8.94      3.27 o 
  -6   0   3        0.22        2.88      2.30 o 
  -5   0   3      243.51      267.80      9.34 o 
  -4   0   3      117.07      136.08      5.93 o 
  -3   0   3      436.23      456.47      9.05 o 
  -2   0   3      385.27      387.90      8.14 o 
  -1   0   3      864.16      803.67     12.20 o 
   1   0   3        4.46        6.81      1.07 o 
   2   0   3       74.64       79.20      1.96 o 
   3   0   3       46.49       38.97      2.47 o 
   4   0   3        5.98        5.40      1.93 o 
   5   0   3      133.58      132.87      7.07 o 
   6   0   3      133.40      135.70      5.30 o 
  -7   1   3       32.65       28.31      7.35 o 
  -6   1   3       65.14       64.31      4.26 o 
  -5   1   3       65.08       68.36      9.11 o 
  -4   1   3      291.70      316.38      8.18 o 
  -3   1   3      152.66      185.66      4.23 o 
  -2   1   3      261.66      263.65      4.56 o 
  -1   1   3      120.56      120.37      3.19 o 
   0   1   3     1462.25     1434.95     13.49 o 
   1   1   3      587.06      612.75     11.30 o 
   2   1   3     1385.08     1548.14     37.98 o 
   4   1   3       12.95       11.72      3.31 o 
   5   1   3      665.30      647.23     16.16 o 
   6   1   3        0.06        0.15      2.31 o 
  -7   2   3       90.03       98.23      5.31 o 
  -6   2   3      275.85      289.02      8.64 o 
  -5   2   3      315.92      343.28      7.62 o 
  -4   2   3        4.36        2.63      1.50 o 
  -3   2   3      332.41      391.75      7.92 o 
  -2   2   3     1090.83      987.52     14.67 o 
   0   2   3      283.50      284.92      4.78 o 
   1   2   3     1132.60     1087.94      9.93 o 
   2   2   3       16.61        8.90      1.83 o 
   3   2   3      229.66      211.01      8.26 o 
   4   2   3      386.47      389.49     13.33 o 
   5   2   3      147.89      142.33      9.85 o 
   6   2   3       27.77       27.63      6.80 o 
  -7   3   3        4.69        3.51      1.53 o 
  -6   3   3       38.95       30.56      7.17 o 
  -5   3   3      128.39      136.10      7.75 o 
  -4   3   3      133.76      105.38      4.88 o 
  -3   3   3      556.94      552.42     14.81 o 
  -2   3   3        0.08        1.20      0.59 o 
  -1   3   3      368.07      333.98      7.62 o 
   0   3   3      283.39      295.41      6.57 o 
   1   3   3     1415.65     1302.51     14.94 o 
   2   3   3      449.39      459.65     19.50 o 
   3   3   3       43.80       43.78      2.71 o 
   4   3   3     1419.95     1391.71     36.53 o 
   5   3   3      188.17      208.16      9.20 o 
  -7   4   3        1.07        0.04      1.66 o 
  -6   4   3       64.18       61.03      4.50 o 
  -5   4   3       37.33       44.37      6.19 o 
  -4   4   3       38.89       42.30      2.04 o 
  -3   4   3      233.54      239.41      4.76 o 
  -2   4   3     2658.50     2671.69     50.83 o 
  -1   4   3      744.55      733.83     27.97 o 
   0   4   3        7.09        7.24      1.91 o 
   1   4   3      288.41      305.71      6.53 o 
   2   4   3      157.83      157.75     11.93 o 
   3   4   3      234.74      260.60     10.66 o 
   4   4   3      204.94      201.46      9.85 o 
   5   4   3        6.15        5.76      2.56 o 
  -7   5   3        0.97        0.98      1.24 o 
  -6   5   3        0.56        0.89      1.48 o 
  -5   5   3        0.17        1.75      1.57 o 
  -4   5   3        0.29        0.11      1.30 o 
  -3   5   3        3.59        2.89      1.14 o 
  -2   5   3     1274.47     1278.54     29.44 o 
  -1   5   3       66.40       65.17      6.08 o 
   0   5   3      310.23      322.59      8.12 o 
   1   5   3        2.38        2.23      0.76 o 
   2   5   3       15.03       15.87      4.46 o 
   3   5   3       58.94       64.36      8.52 o 
   4   5   3      116.67      108.85      7.75 o 
  -6   6   3       66.92       54.18     10.52 o 
  -5   6   3      837.30      832.86     17.62 o 
  -4   6   3       26.23       26.88      5.58 o 
  -3   6   3      686.32      709.23     13.87 o 
  -2   6   3      311.83      327.59      9.94 o 
  -1   6   3       38.81       52.61      6.06 o 
   0   6   3      344.26      335.61     12.02 o 
   1   6   3      484.13      509.03     18.12 o 
   2   6   3      126.56      122.64      6.10 o 
   3   6   3     1195.08     1374.17     79.47 o 
   4   6   3       32.27       30.50      8.04 o 
  -6   7   3       13.82        7.31      2.10 o 
  -5   7   3       61.68       58.58      3.51 o 
  -4   7   3      322.20      329.33      9.55 o 
  -3   7   3       16.29       15.71      1.68 o 
  -2   7   3      996.58     1029.56     19.91 o 
  -1   7   3      212.23      235.00     27.72 o 
   0   7   3      253.58      257.41     14.07 o 
   1   7   3      231.50      236.85     12.40 o 
   2   7   3      408.40      435.96     15.66 o 
   3   7   3       26.08       24.29      6.82 o 
  -6   8   3      112.53      100.27     17.62 o 
  -5   8   3        6.92        5.08      2.84 o 
  -4   8   3      358.72      360.49     13.35 o 
  -3   8   3      130.35      128.34      5.79 o 
  -2   8   3        1.21        2.41      3.62 o 
  -1   8   3      157.13      167.11      7.80 o 
   0   8   3       32.87       30.51      7.71 o 
   1   8   3      710.56      769.82     23.22 o 
   2   8   3       48.77       46.29     14.56 o 
  -5   9   3       14.96       10.47     11.35 o 
  -4   9   3        1.26        1.56      1.86 o 
  -3   9   3        1.75        1.63      1.56 o 
  -2   9   3      266.45      250.46      9.59 o 
  -1   9   3       16.88       16.52      8.38 o 
   0   9   3       29.83       28.27     10.77 o 
   1   9   3      265.18      265.78     28.18 o 
  -4  10   3       29.22       40.72     22.03 o 
  -3  10   3      170.58      178.13     13.26 o 
  -2  10   3       10.27       10.43      3.75 o 
  -1  10   3       45.62       43.96     14.42 o 
   0  10   3       26.51       22.06      9.02 o 
   1 -11   4      531.03      500.29     42.80 o 
   2 -11   4        0.03       -1.97      7.52 o 
  -1 -10   4        4.12        3.72      3.05 o 
   0 -10   4      559.23      609.50     19.29 o 
   1 -10   4       44.34       35.59     22.02 o 
   2 -10   4       25.60       27.83     11.09 o 
   3 -10   4        8.33       15.91     12.85 o 
   4 -10   4      232.51      279.38     18.47 o 
  -2  -9   4       41.52       48.56      5.75 o 
  -1  -9   4      448.82      461.36     14.87 o 
   0  -9   4       13.47       10.28      2.64 o 
   1  -9   4      362.45      384.67     12.27 o 
   2  -9   4      105.50      106.85      7.30 o 
   3  -9   4      218.43      219.10      8.08 o 
   4  -9   4      132.03      137.10      6.66 o 
   5  -9   4       96.08      108.80     15.03 o 
  -3  -8   4       79.13       72.68      6.71 o 
  -2  -8   4      194.97      180.72      6.50 o 
  -1  -8   4      216.23      224.55      7.31 o 
   0  -8   4       52.40       48.37      3.25 o 
   1  -8   4      223.17      225.02     15.31 o 
   2  -8   4       28.15       30.09      2.76 o 
   3  -8   4       55.11       53.43      3.50 o 
   4  -8   4      164.93      165.99     13.22 o 
   5  -8   4       98.93       99.88      9.82 o 
  -4  -7   4       19.66       15.96      4.42 o 
  -3  -7   4      310.22      316.63     16.85 o 
  -2  -7   4       55.78       45.70      6.16 o 
  -1  -7   4       35.84       31.90      8.34 o 
   0  -7   4        0.32        1.79      1.33 o 
   1  -7   4       14.94       13.48      1.29 o 
   2  -7   4        7.89        8.64      1.12 o 
   3  -7   4       37.30       34.86      3.82 o 
   4  -7   4       60.12       50.77      4.79 o 
   5  -7   4       50.32       38.11      9.32 o 
   6  -7   4       65.83       62.19      8.69 o 
  -5  -6   4       62.46       76.58      6.09 o 
  -4  -6   4      127.02      125.79      9.49 o 
  -3  -6   4        6.57        5.87      2.01 o 
  -2  -6   4      145.06      147.08      7.99 o 
  -1  -6   4       18.69       19.54      2.30 o 
   0  -6   4      644.86      675.22     16.28 o 
   1  -6   4        0.09        1.05      0.64 o 
   2  -6   4      241.62      197.34     10.37 o 
   3  -6   4      536.52      550.96     19.34 o 
   4  -6   4       60.89       48.54      9.66 o 
   5  -6   4       12.56       17.00      5.59 o 
   6  -6   4       41.42       57.98      6.25 o 
  -5  -5   4       26.69       20.21      5.16 o 
  -4  -5   4      222.02      218.64      7.63 o 
  -3  -5   4        0.11        0.62      1.38 o 
  -2  -5   4      279.41      284.50     19.83 o 
  -1  -5   4        6.54        7.37      2.35 o 
   0  -5   4     1069.69      996.79     21.31 o 
   1  -5   4     2901.32     2890.58     44.57 o 
   2  -5   4       11.28       20.77      2.63 o 
   3  -5   4      322.53      326.31     12.21 o 
   4  -5   4      606.53      608.84     24.70 o 
   5  -5   4      248.58      259.01      7.11 o 
   6  -5   4      287.62      309.64     14.73 o 
  -6  -4   4       84.09       88.49      5.16 o 
  -5  -4   4       71.99       69.46      6.43 o 
  -4  -4   4      111.83      119.69      6.56 o 
  -3  -4   4       79.28       80.51      6.47 o 
  -2  -4   4      178.83      161.33      6.55 o 
  -1  -4   4     2139.20     2200.56     48.85 o 
   0  -4   4       53.70       50.94      1.45 o 
   1  -4   4      272.88      273.37      5.69 o 
   2  -4   4      104.03       95.57      7.64 o 
   3  -4   4      680.86      641.76     17.84 o 
   4  -4   4      515.97      521.65     10.88 o 
   5  -4   4       23.88       21.95      5.09 o 
   6  -4   4      574.29      591.80     18.66 o 
  -6  -3   4       38.55       38.72     10.83 o 
  -5  -3   4        1.49        3.17      2.06 o 
  -4  -3   4        4.68        7.02      3.53 o 
  -3  -3   4       35.16       30.49      6.60 o 
  -2  -3   4      760.48      816.35     17.79 o 
  -1  -3   4       38.48       34.46      1.23 o 
   0  -3   4        9.42        8.60      0.82 o 
   1  -3   4      140.62      147.95      3.09 o 
   2  -3   4      726.81      765.50     15.34 o 
   3  -3   4        1.32        0.93      0.66 o 
   4  -3   4        0.26        0.09      0.93 o 
   5  -3   4       54.20       50.57      3.15 o 
   6  -3   4      125.61      114.58      5.51 o 
  -6  -2   4       66.83       57.93     10.02 o 
  -5  -2   4       75.93       83.40      6.86 o 
  -4  -2   4        0.60        1.66      1.38 o 
  -3  -2   4      260.84      288.97      7.63 o 
  -2  -2   4      170.05      182.19      6.10 o 
  -1  -2   4     8703.14     8222.87    316.35 o 
   0  -2   4     2624.44     2442.80     40.77 o 
   1  -2   4      121.65      126.24      2.45 o 
   2  -2   4       72.83       63.59      1.81 o 
   3  -2   4      294.58      304.68      6.49 o 
   4  -2   4     1536.90     1698.08     86.29 o 
   5  -2   4        2.24        2.39      1.82 o 
   6  -2   4        1.80        2.25      2.03 o 
  -6  -1   4      589.06      587.51     30.63 o 
  -5  -1   4       53.87       54.31      3.92 o 
  -4  -1   4      118.05      111.56      5.00 o 
  -3  -1   4      228.67      218.96      8.60 o 
  -2  -1   4      413.28      424.77      5.30 o 
  -1  -1   4     1351.49     1294.04     18.35 o 
   0  -1   4      923.41      843.93      7.00 o 
   1  -1   4     1453.33     1411.99     11.18 o 
   2  -1   4     2925.27     2740.29     44.07 o 
   3  -1   4      351.77      298.94      7.18 o 
   4  -1   4      118.38      115.37      5.01 o 
   5  -1   4      397.06      390.39     11.06 o 
   6  -1   4      129.03      139.68      7.93 o 
  -7   0   4       57.55       36.59     11.69 o 
  -6   0   4        7.41        6.50      2.95 o 
  -5   0   4      140.82      136.54      7.64 o 
  -4   0   4       74.59       73.79      3.87 o 
  -3   0   4     2027.97     1950.11     36.71 o 
  -2   0   4     1715.23     1539.33     22.05 o 
  -1   0   4      127.84      136.24      2.71 o 
   0   0   4     1548.07     1396.47     20.15 o 
   1   0   4      105.55       94.96      1.97 o 
   2   0   4      900.81      884.66     11.54 o 
   3   0   4      661.85      645.99     17.07 o 
   4   0   4      139.32      139.04      7.43 o 
   5   0   4      118.22      107.98      7.76 o 
   6   0   4       37.90       45.69      5.33 o 
  -7   1   4        5.79        7.92      2.13 o 
  -6   1   4        0.01       -0.11      1.89 o 
  -5   1   4        0.08        0.26      1.30 o 
  -4   1   4      237.86      275.54      8.42 o 
  -3   1   4       42.24       43.51      1.80 o 
  -2   1   4      381.77      390.18      7.44 o 
  -1   1   4     3034.15     2832.34     33.16 o 
   0   1   4     1315.30     1243.88     15.50 o 
   1   1   4       12.31       13.15      2.29 o 
   2   1   4      360.25      377.78     12.41 o 
   3   1   4        0.01        2.24      1.23 o 
   4   1   4      150.98      152.39     10.72 o 
   5   1   4        0.02        2.69      1.68 o 
   6   1   4       39.95       26.06      5.75 o 
  -7   2   4      365.15      378.66     15.76 o 
  -6   2   4       87.52       89.99      5.40 o 
  -5   2   4      194.75      198.40      9.22 o 
  -4   2   4      762.67      799.43     16.00 o 
  -3   2   4      577.78      675.47     12.37 o 
  -2   2   4      704.76      679.24     16.15 o 
  -1   2   4       42.77       37.58      2.79 o 
   0   2   4      282.27      272.76      7.37 o 
   1   2   4       31.50       27.66      1.33 o 
   2   2   4      122.35      146.70      7.34 o 
   3   2   4       30.28       28.23      3.54 o 
   4   2   4      105.90      115.25      6.73 o 
   5   2   4       33.17       36.50      9.11 o 
   6   2   4        4.01        1.48      3.07 o 
  -7   3   4       19.85       16.70      4.00 o 
  -6   3   4      469.99      483.87     12.71 o 
  -5   3   4       16.58       19.34      3.43 o 
  -4   3   4      294.71      276.74      8.50 o 
  -3   3   4      735.55      751.77     12.26 o 
  -2   3   4      824.16      846.87     12.70 o 
  -1   3   4     1476.60     1438.91     26.00 o 
   0   3   4     2112.70     2136.47     18.18 o 
   1   3   4       67.45       61.49      2.50 o 
   2   3   4      959.03      960.45     24.45 o 
   3   3   4       12.80       18.82      3.98 o 
   4   3   4      136.79      126.67      7.94 o 
   5   3   4       89.41       84.27     17.09 o 
  -7   4   4       73.14       60.30      6.09 o 
  -6   4   4      175.35      182.40      8.56 o 
  -5   4   4      275.28      260.91      7.85 o 
  -4   4   4      209.37      217.32      8.59 o 
  -3   4   4      669.63      678.61     13.66 o 
  -2   4   4      328.34      339.32     19.01 o 
  -1   4   4     2960.68     2916.57     63.27 o 
   0   4   4      758.21      664.32     38.73 o 
   1   4   4     1274.23     1322.64     28.45 o 
   2   4   4      512.97      516.76     22.78 o 
   3   4   4     1115.27     1233.83     76.67 o 
   4   4   4      308.66      291.19     18.40 o 
   5   4   4      105.94      106.30      5.61 o 
  -7   5   4       12.79       11.18      4.10 o 
  -6   5   4       35.32       30.54      6.57 o 
  -5   5   4      161.93      166.97      8.29 o 
  -4   5   4        0.48        1.27      1.00 o 
  -3   5   4        0.01        0.50      0.80 o 
  -2   5   4      381.20      369.77      7.70 o 
  -1   5   4        3.12        3.56      2.80 o 
   0   5   4        0.20        1.61      0.47 o 
   1   5   4      195.59      200.39      6.82 o 
   2   5   4      270.09      273.68      9.13 o 
   3   5   4       65.66       67.57      5.47 o 
   4   5   4      108.47      117.18      5.35 o 
  -6   6   4      149.18      139.08      5.59 o 
  -5   6   4      257.30      251.75      7.30 o 
  -4   6   4       16.10       14.79      2.63 o 
  -3   6   4       28.69       23.30      1.69 o 
  -2   6   4      156.26      173.09     10.26 o 
  -1   6   4        0.40       -0.03      2.83 o 
   0   6   4        3.51        4.12      2.55 o 
   1   6   4       69.99       65.11      3.30 o 
   2   6   4       38.41       39.71      3.06 o 
   3   6   4      130.47      135.66     11.70 o 
   4   6   4       16.99       14.01      5.83 o 
  -6   7   4       18.97       15.26      5.23 o 
  -5   7   4      110.23      113.19      7.51 o 
  -4   7   4      279.96      284.58     15.78 o 
  -3   7   4      135.74      134.97      6.33 o 
  -2   7   4     1211.28     1265.29     43.96 o 
  -1   7   4       35.80       32.54      9.87 o 
   0   7   4       23.06       20.88      4.52 o 
   1   7   4      316.78      332.35     12.47 o 
   2   7   4      690.71      750.45     44.29 o 
   3   7   4        7.53        4.70      5.26 o 
  -6   8   4       11.17        5.20      4.81 o 
  -5   8   4       49.21       48.42      4.86 o 
  -4   8   4       15.65       10.49      6.18 o 
  -3   8   4       17.15       11.26      4.94 o 
  -2   8   4      115.44      113.97     12.71 o 
  -1   8   4      263.95      285.84     10.93 o 
   0   8   4        1.71        1.91      3.88 o 
   1   8   4        6.75        5.27      5.16 o 
   2   8   4       40.73       39.32     12.46 o 
  -5   9   4      136.58      120.12      9.99 o 
  -4   9   4       49.27       35.59     13.96 o 
  -3   9   4      211.13      203.17     15.49 o 
  -2   9   4       14.91       11.40      4.23 o 
  -1   9   4        0.02        1.49      3.14 o 
   0   9   4        6.18        5.92      2.82 o 
   1   9   4       70.32       62.35     23.06 o 
  -4  10   4        7.14        6.02      6.82 o 
  -3  10   4        1.73        4.01      3.46 o 
  -2  10   4        3.66        2.64      3.38 o 
  -1  10   4        8.12        7.63      3.42 o 
   2 -11   5        1.84        4.32      5.33 o 
  -1 -10   5        1.24        2.01      2.70 o 
   0 -10   5       14.16        9.44      5.59 o 
   1 -10   5        0.61        7.38      9.49 o 
   2 -10   5      121.14      118.39     42.77 o 
   3 -10   5       82.90       80.23     40.07 o 
   4 -10   5      149.47      153.44     16.65 o 
  -2  -9   5      214.88      203.60     10.08 o 
  -1  -9   5       49.44       59.57      6.91 o 
   0  -9   5       87.11       85.59      6.14 o 
   1  -9   5      306.33      311.23     11.02 o 
   2  -9   5     1184.28     1283.58     25.02 o 
   3  -9   5       96.64       92.49      7.52 o 
   4  -9   5      186.12      204.73     11.62 o 
   5  -9   5        5.61        7.35      3.49 o 
  -3  -8   5        2.45        1.60      2.24 o 
  -2  -8   5      335.47      333.89      9.15 o 
  -1  -8   5        9.76       11.91      3.00 o 
   0  -8   5       14.46       15.35      5.15 o 
   1  -8   5        1.06        1.58      1.42 o 
   2  -8   5      210.40      230.23     14.89 o 
   3  -8   5       17.17       16.87      7.28 o 
   4  -8   5      267.74      291.72     13.72 o 
   5  -8   5       49.42       53.47      5.43 o 
  -4  -7   5        5.67        3.02      2.69 o 
  -3  -7   5       59.41       58.76      4.93 o 
  -2  -7   5       22.16       18.54      4.35 o 
  -1  -7   5      149.63      147.81      8.46 o 
   0  -7   5      254.54      270.15      5.73 o 
   1  -7   5      388.84      409.45      8.57 o 
   2  -7   5       43.53       39.10      4.62 o 
   3  -7   5      127.72      132.91      8.66 o 
   4  -7   5        1.63        2.87      2.04 o 
   5  -7   5      139.59      148.37     11.81 o 
   6  -7   5        4.31        6.33      3.00 o 
  -5  -6   5       17.47       20.35      6.66 o 
  -4  -6   5        1.49        2.30      2.20 o 
  -3  -6   5       93.67       85.51      5.62 o 
  -2  -6   5        0.39        0.62      1.17 o 
  -1  -6   5       35.75       28.61      3.83 o 
   0  -6   5       16.97       13.86      2.58 o 
   1  -6   5      251.17      263.96      8.51 o 
   2  -6   5      387.71      390.49     12.35 o 
   3  -6   5       29.72       29.42      6.76 o 
   4  -6   5       11.16       11.05      4.42 o 
   5  -6   5        4.11        4.75      2.69 o 
   6  -6   5       12.29        8.60      3.66 o 
  -5  -5   5      158.18      153.07      7.64 o 
  -4  -5   5       30.11       33.63      8.48 o 
  -3  -5   5        9.83       13.55      3.64 o 
  -2  -5   5      160.97      163.93      6.81 o 
  -1  -5   5      142.47      140.17      4.96 o 
   0  -5   5     1081.05     1004.16     25.95 o 
   1  -5   5     1350.13     1310.98     37.58 o 
   2  -5   5      415.57      451.52     16.11 o 
   3  -5   5      245.06      269.06     17.49 o 
   4  -5   5      434.94      449.96     13.28 o 
   5  -5   5        0.08       -5.52      4.16 o 
   6  -5   5      228.56      218.20     12.88 o 
  -6  -4   5        1.80        2.97      2.92 o 
  -5  -4   5      294.38      295.52     25.17 o 
  -4  -4   5      652.92      707.84     19.13 o 
  -3  -4   5       53.75       63.92      4.35 o 
  -2  -4   5      246.10      248.19      9.88 o 
  -1  -4   5     3301.15     3107.36    107.83 o 
   0  -4   5      204.87      187.89      4.88 o 
   1  -4   5        7.29        7.69      3.54 o 
   2  -4   5      910.91     1046.09     42.87 o 
   3  -4   5      725.70      724.77     23.71 o 
   4  -4   5     1587.80     1530.57     16.29 o 
   5  -4   5     1073.10     1134.70     23.40 o 
   6  -4   5       48.34       43.57     14.85 o 
  -6  -3   5      103.82       84.94      7.82 o 
  -5  -3   5      102.38       94.27      7.67 o 
  -4  -3   5      683.57      697.45     52.56 o 
  -3  -3   5      356.96      345.93     11.62 o 
  -2  -3   5      992.49      975.08     25.27 o 
  -1  -3   5     3157.64     3209.73     44.69 o 
   0  -3   5       61.74       69.87      1.79 o 
   1  -3   5      716.38      683.14     12.34 o 
   2  -3   5     1848.16     1893.29     33.11 o 
   3  -3   5       67.55       60.29      1.85 o 
   4  -3   5      328.57      327.72      4.97 o 
   5  -3   5       77.91       71.54      4.93 o 
   6  -3   5       23.40       24.23      5.37 o 
  -6  -2   5        3.57        6.46      2.54 o 
  -5  -2   5       22.89       29.79      5.41 o 
  -4  -2   5      237.76      247.80     10.63 o 
  -3  -2   5       23.19       22.04      4.16 o 
  -2  -2   5      532.92      654.17     11.08 o 
  -1  -2   5     1259.40     1249.78     27.08 o 
   0  -2   5      898.27      860.43      7.51 o 
   1  -2   5      422.54      464.55      4.44 o 
   2  -2   5       30.53       34.71      1.44 o 
   3  -2   5      172.15      165.72      4.30 o 
   4  -2   5      465.29      475.90     12.20 o 
   5  -2   5       68.08       58.65      3.76 o 
   6  -2   5        2.19        1.19      1.38 o 
  -6  -1   5      289.42      325.00     20.44 o 
  -5  -1   5     1352.42     1435.44     58.78 o 
  -4  -1   5       45.79       40.60      4.01 o 
  -3  -1   5     1170.71     1112.54     20.37 o 
  -2  -1   5       13.70        8.56      1.60 o 
  -1  -1   5      340.43      337.37      5.73 o 
   0  -1   5      796.50      710.30     10.35 o 
   1  -1   5      219.25      245.56      4.71 o 
   2  -1   5     1445.76     1445.91     26.44 o 
   3  -1   5      543.75      615.02     16.40 o 
   4  -1   5      174.34      165.12      9.46 o 
   5  -1   5      228.15      229.76      6.83 o 
   6  -1   5        6.62        7.91      2.66 o 
  -7   0   5       24.03        9.71      4.56 o 
  -6   0   5      163.17      160.86     10.04 o 
  -5   0   5      501.06      502.13     16.03 o 
  -4   0   5       48.13       53.12      2.08 o 
  -3   0   5     1441.49     1375.04     42.04 o 
  -2   0   5      465.46      448.89      4.90 o 
  -1   0   5       44.30       46.44      2.09 o 
   0   0   5     2791.66     2580.57     17.86 o 
   1   0   5      523.95      491.12     11.94 o 
   2   0   5      371.70      403.42      8.42 o 
   3   0   5      331.74      319.72      8.54 o 
   4   0   5      378.68      346.74     17.23 o 
   5   0   5        8.93       19.01      3.83 o 
   6   0   5      149.25      152.12      8.26 o 
  -7   1   5       99.75       93.97      8.45 o 
  -6   1   5      106.67      109.67      4.68 o 
  -5   1   5       38.71       36.60      3.42 o 
  -4   1   5      124.63      112.24      4.77 o 
  -3   1   5       37.76       40.48      1.72 o 
  -2   1   5       48.47       46.39      1.53 o 
  -1   1   5      425.82      461.34     10.50 o 
   0   1   5      100.78      102.62      2.20 o 
   1   1   5     1468.57     1386.47     11.32 o 
   2   1   5      896.58      966.47     20.22 o 
   3   1   5      135.31      138.85      5.81 o 
   4   1   5      420.59      411.74     13.18 o 
   5   1   5       78.90       70.78      6.31 o 
   6   1   5      314.48      310.96     10.68 o 
  -7   2   5       62.85       54.75     16.61 o 
  -6   2   5        3.44        4.61      1.68 o 
  -5   2   5        5.77        5.48      1.41 o 
  -4   2   5       20.80       19.57      2.60 o 
  -3   2   5      187.89      169.21      5.11 o 
  -2   2   5       32.46       37.68      1.31 o 
  -1   2   5     4220.56     4254.47     89.09 o 
   0   2   5       20.99       25.03      0.92 o 
   1   2   5       28.51       30.70      1.49 o 
   2   2   5      147.97      183.81      5.59 o 
   3   2   5        4.85        6.73      1.71 o 
   4   2   5       15.41        9.66      2.82 o 
   5   2   5       36.82       30.34      6.80 o 
  -7   3   5      389.96      409.72     21.29 o 
  -6   3   5      149.01      160.38      5.51 o 
  -5   3   5       44.41       49.54      8.06 o 
  -4   3   5      651.61      700.72     14.15 o 
  -3   3   5      236.78      241.15      5.65 o 
  -2   3   5       16.20       23.53      1.24 o 
  -1   3   5      698.86      678.04     10.36 o 
   0   3   5      475.46      561.56      9.27 o 
   1   3   5      177.43      168.75      6.32 o 
   2   3   5      838.27      864.91     44.23 o 
   3   3   5       15.34       20.18      5.77 o 
   4   3   5      119.13       89.44      4.49 o 
   5   3   5       25.63       17.32      5.02 o 
  -7   4   5        8.96        6.73      3.13 o 
  -6   4   5      271.87      266.65      9.08 o 
  -5   4   5      618.59      650.30     16.81 o 
  -4   4   5      108.19       99.96      4.01 o 
  -3   4   5      713.07      728.52     14.40 o 
  -2   4   5     4371.37     4398.34     77.53 o 
  -1   4   5      529.38      489.07     10.85 o 
   0   4   5      388.76      347.89     10.08 o 
   1   4   5      475.47      538.55     11.56 o 
   2   4   5      493.08      522.50     21.65 o 
   3   4   5      413.58      447.05     15.38 o 
   4   4   5       61.77       62.83      6.05 o 
   5   4   5      241.31      248.81     13.59 o 
  -7   5   5        0.04        2.24      2.71 o 
  -6   5   5      147.39      144.81      4.41 o 
  -5   5   5      292.98      295.74      8.05 o 
  -4   5   5       54.01       57.67      3.85 o 
  -3   5   5     1088.90     1076.98     26.58 o 
  -2   5   5     1103.29     1083.01     33.88 o 
  -1   5   5       19.05       17.22      5.28 o 
   0   5   5      216.54      206.79      7.71 o 
   1   5   5       78.53       83.45      3.26 o 
   2   5   5      513.65      526.52     16.79 o 
   3   5   5       17.30       12.88      3.71 o 
   4   5   5        0.03        1.91      2.76 o 
  -6   6   5       62.82       48.06      8.01 o 
  -5   6   5        0.36        0.86      1.27 o 
  -4   6   5       32.11       29.53      2.89 o 
  -3   6   5     1493.99     1555.45     17.42 o 
  -2   6   5      440.39      463.04     19.81 o 
  -1   6   5        8.43        9.99      4.42 o 
   0   6   5        2.67        3.69      2.28 o 
   1   6   5       35.26       41.54      2.58 o 
   2   6   5       15.22       11.54      3.83 o 
   3   6   5       23.95       23.85      6.62 o 
   4   6   5       93.55      103.39     15.14 o 
  -6   7   5        1.64        3.13      1.77 o 
  -5   7   5       54.82       54.96      4.69 o 
  -4   7   5      323.54      319.76      9.89 o 
  -3   7   5     1014.99     1030.20     33.02 o 
  -2   7   5      571.93      559.41     22.43 o 
  -1   7   5       50.97       94.20     23.24 o 
   0   7   5        6.34        4.49      3.06 o 
   1   7   5      250.50      259.81     11.24 o 
   2   7   5        0.07       -0.76      4.14 o 
   3   7   5       25.75       22.84      7.41 o 
  -5   8   5        0.02       -1.49      2.28 o 
  -4   8   5      119.59      129.79      9.77 o 
  -3   8   5      247.77      263.25     20.92 o 
  -2   8   5       25.56       19.43      6.83 o 
  -1   8   5      272.90      270.14     26.20 o 
   0   8   5       59.23       54.11     16.40 o 
   1   8   5      243.37      248.29     13.32 o 
   2   8   5       98.70      103.53     24.95 o 
  -5   9   5        2.75        3.62      3.96 o 
  -4   9   5      181.30      194.83     11.18 o 
  -3   9   5      217.53      219.62     10.74 o 
  -2   9   5       13.37        8.28      3.47 o 
  -1   9   5      146.99      132.57     16.24 o 
   0   9   5      165.76      168.06     11.68 o 
   1   9   5       95.12       77.90     23.02 o 
  -3  10   5        0.03        0.83      2.54 o 
  -2  10   5       88.29       73.46      5.92 o 
  -1  10   5       22.25       15.98      9.22 o 
  -1 -10   6       21.69       12.56      6.04 o 
   0 -10   6       16.66       13.85     11.36 o 
   1 -10   6       95.46       87.42      9.45 o 
   2 -10   6      152.50      150.90     10.81 o 
   3 -10   6        0.64       -1.42      2.86 o 
   4 -10   6        0.01        2.12      3.03 o 
  -2  -9   6       88.25       95.11      7.39 o 
  -1  -9   6      247.68      226.11      8.38 o 
   0  -9   6      186.45      189.02      7.81 o 
   1  -9   6       71.75       70.90      7.35 o 
   2  -9   6       12.92       10.93      4.44 o 
   3  -9   6       10.78       11.27      5.50 o 
   4  -9   6       53.92       52.33      4.43 o 
   5  -9   6       40.22       32.18      4.17 o 
  -3  -8   6       21.59       21.61      5.42 o 
  -2  -8   6        0.74        2.54      1.93 o 
  -1  -8   6      173.49      177.21      6.70 o 
   0  -8   6      266.67      285.13      9.26 o 
   1  -8   6      313.92      327.94     14.57 o 
   2  -8   6      465.67      484.61     15.40 o 
   3  -8   6        2.40        3.53      3.04 o 
   4  -8   6       41.66       41.54     15.01 o 
   5  -8   6      174.97      188.69     11.26 o 
  -4  -7   6       25.82       20.64      7.14 o 
  -3  -7   6      167.08      160.91      6.15 o 
  -2  -7   6        0.25       -0.01      2.27 o 
  -1  -7   6      213.78      222.26     11.90 o 
   0  -7   6      185.41      184.60     10.79 o 
   1  -7   6      106.31      123.75      5.76 o 
   2  -7   6      572.42      579.76     22.26 o 
   3  -7   6      252.04      266.12     12.93 o 
   4  -7   6      167.93      173.50      7.77 o 
   5  -7   6      409.50      442.91     19.70 o 
   6  -7   6        2.36        2.29      2.20 o 
  -5  -6   6       11.61        8.29      4.33 o 
  -4  -6   6        1.83        1.96      2.24 o 
  -3  -6   6        4.35        2.77      1.67 o 
  -2  -6   6        2.81        4.29      1.98 o 
  -1  -6   6       97.09      100.76      4.82 o 
   0  -6   6       94.67      106.82      4.31 o 
   1  -6   6        8.90       12.93      1.18 o 
   2  -6   6       35.76       40.46      3.64 o 
   3  -6   6      221.66      227.30      7.79 o 
   4  -6   6      307.41      324.03     16.58 o 
   5  -6   6        1.93        0.76      3.51 o 
   6  -6   6       33.20       26.16      7.27 o 
  -5  -5   6        0.98        1.45      1.99 o 
  -4  -5   6        4.80        4.54      2.93 o 
  -3  -5   6       67.02       68.34      4.41 o 
  -2  -5   6       44.89       47.28      3.44 o 
  -1  -5   6       81.28       80.16      4.12 o 
   0  -5   6      110.82      108.79      3.38 o 
   1  -5   6        0.17        0.75      0.70 o 
   2  -5   6       43.88       55.78     15.73 o 
   3  -5   6       18.40       16.28      5.13 o 
   4  -5   6      185.78      187.07     12.37 o 
   5  -5   6      244.23      245.94     11.72 o 
   6  -5   6       40.85       29.97      7.99 o 
  -6  -4   6        5.39        7.22      2.89 o 
  -5  -4   6      152.40      158.26      6.22 o 
  -4  -4   6      962.08      990.62     28.67 o 
  -3  -4   6        6.58        9.02      2.93 o 
  -2  -4   6      502.83      494.66     17.40 o 
  -1  -4   6      544.75      532.68     14.34 o 
   0  -4   6       14.86       20.27      2.90 o 
   1  -4   6     1123.08     1069.45     22.12 o 
   2  -4   6        6.23       17.06      6.63 o 
   3  -4   6      763.80      749.53     14.61 o 
   4  -4   6     1133.28     1174.97     34.21 o 
   5  -4   6      111.42      109.56      4.46 o 
   6  -4   6       29.94       31.48      7.00 o 
  -6  -3   6      204.05      203.71     16.25 o 
  -5  -3   6       13.95       12.54      3.35 o 
  -4  -3   6     1514.96     1685.46     59.10 o 
  -3  -3   6       92.42      100.53      5.07 o 
  -2  -3   6     1692.62     1764.61     37.69 o 
  -1  -3   6      246.59      237.43      4.92 o 
   0  -3   6      960.24     1015.62     10.90 o 
   1  -3   6     1822.34     1828.26     17.64 o 
   2  -3   6     1480.24     1383.31     27.18 o 
   3  -3   6        8.48        9.03      1.71 o 
   4  -3   6      253.47      259.48      8.94 o 
   5  -3   6      134.91      125.19     11.84 o 
   6  -3   6      255.73      278.77     12.93 o 
  -6  -2   6       20.09       22.20      6.15 o 
  -5  -2   6      599.41      630.33     29.17 o 
  -4  -2   6       14.21       15.01      3.39 o 
  -3  -2   6       23.22       26.49      2.40 o 
  -2  -2   6     1416.36     1565.61     54.72 o 
  -1  -2   6      200.89      241.62      5.42 o 
   0  -2   6     2146.16     2066.19     35.11 o 
   1  -2   6     1734.94     1714.91     15.40 o 
   2  -2   6       52.75       58.22      2.21 o 
   3  -2   6      137.61      128.07      4.50 o 
   4  -2   6        5.15        8.22      2.38 o 
   5  -2   6      110.85      121.35      8.01 o 
   6  -2   6       18.06       16.19      4.90 o 
  -6  -1   6      348.82      363.41     14.04 o 
  -5  -1   6       46.82       54.84      6.34 o 
  -4  -1   6       91.81       89.68      3.54 o 
  -3  -1   6      435.79      458.24     12.17 o 
  -2  -1   6      179.33      182.92      4.33 o 
  -1  -1   6       77.79       77.21      1.85 o 
   0  -1   6       15.67       19.01      1.45 o 
   1  -1   6      671.98      717.85     10.37 o 
   2  -1   6      481.50      570.87     10.62 o 
   3  -1   6      293.01      308.82     11.76 o 
   4  -1   6      191.23      179.43      9.12 o 
   5  -1   6       44.58       51.86      5.72 o 
   6  -1   6       62.66       70.78      5.50 o 
  -7   0   6        0.25        2.37      2.20 o 
  -6   0   6      121.98      121.15      7.75 o 
  -5   0   6      991.38     1003.73     28.30 o 
  -4   0   6       23.76       19.45      2.17 o 
  -3   0   6      154.80      147.75      4.72 o 
  -2   0   6      485.07      458.59      8.36 o 
  -1   0   6      563.62      554.20      7.33 o 
   0   0   6     1955.30     1819.77     18.30 o 
   1   0   6      702.92      690.32      6.73 o 
   2   0   6       53.85       48.77      3.56 o 
   3   0   6       30.88       21.84      5.28 o 
   4   0   6        6.05        4.09      1.84 o 
   5   0   6       31.29       28.01      5.86 o 
   6   0   6      326.03      362.26     10.67 o 
  -7   1   6      169.16      164.59     12.19 o 
  -6   1   6       35.18       29.32      6.26 o 
  -5   1   6      172.41      168.57      8.02 o 
  -4   1   6      134.78      129.12      4.43 o 
  -3   1   6      516.00      533.02     17.09 o 
  -2   1   6     2655.84     2512.45     39.38 o 
  -1   1   6      762.22      709.63      6.43 o 
   0   1   6      482.72      447.66      8.06 o 
   1   1   6     1211.58     1165.60     14.56 o 
   2   1   6      216.49      260.07      8.35 o 
   3   1   6      311.07      326.89     10.23 o 
   4   1   6      535.84      525.45     15.81 o 
   5   1   6        3.38        8.48      2.57 o 
   6   1   6      212.86      214.74     10.20 o 
  -7   2   6       14.14       14.26      3.77 o 
  -6   2   6        0.44        2.14      1.11 o 
  -5   2   6        0.25        1.37      1.07 o 
  -4   2   6      273.70      281.25      8.87 o 
  -3   2   6      118.49      111.42      2.48 o 
  -2   2   6      360.18      350.59      8.13 o 
  -1   2   6      163.69      142.22      6.70 o 
   0   2   6       69.99       83.84      2.03 o 
   1   2   6      233.23      240.40      6.79 o 
   2   2   6      339.22      339.77      9.71 o 
   3   2   6       32.56       33.18      3.50 o 
   4   2   6      213.00      222.06      7.18 o 
   5   2   6      108.44      115.56      4.70 o 
  -7   3   6        0.14        1.43      2.55 o 
  -6   3   6        5.77        3.86      1.93 o 
  -5   3   6        1.37        0.82      1.09 o 
  -4   3   6       71.10       75.53      3.24 o 
  -3   3   6       51.11       54.15      1.48 o 
  -2   3   6      478.57      544.13     13.69 o 
  -1   3   6     1578.78     1695.09     26.84 o 
   0   3   6      203.18      221.49      7.12 o 
   1   3   6      495.14      559.84     14.93 o 
   2   3   6      577.60      617.93     26.73 o 
   3   3   6       38.07       41.69      9.57 o 
   4   3   6      157.70      137.74      8.72 o 
   5   3   6       19.67       18.35      4.97 o 
  -7   4   6       95.89       97.74      5.63 o 
  -6   4   6      527.79      574.05     16.11 o 
  -5   4   6        5.63        5.42      1.40 o 
  -4   4   6       98.63       93.10      5.29 o 
  -3   4   6      338.45      350.72      6.63 o 
  -2   4   6     3433.78     3441.68     66.89 o 
  -1   4   6      445.92      416.21      8.14 o 
   0   4   6      263.80      276.08      8.03 o 
   1   4   6        4.45        4.92      1.69 o 
   2   4   6     1068.89     1096.43     20.48 o 
   3   4   6      458.33      494.83     20.85 o 
   4   4   6       51.55       56.38      4.92 o 
  -7   5   6       72.06       47.82     15.29 o 
  -6   5   6      371.93      391.33     16.54 o 
  -5   5   6      121.78      125.04      3.54 o 
  -4   5   6        7.84        8.22      1.93 o 
  -3   5   6      632.27      641.70     13.20 o 
  -2   5   6      516.34      514.71     10.25 o 
  -1   5   6      255.16      253.67     14.98 o 
   0   5   6     1229.35     1299.44     49.70 o 
   1   5   6        3.10        4.32      1.28 o 
   2   5   6      145.70      145.04      8.20 o 
   3   5   6      399.87      388.70     15.19 o 
   4   5   6        7.01        5.33      3.50 o 
  -6   6   6       33.50       27.79      8.31 o 
  -5   6   6      156.49      173.13      7.90 o 
  -4   6   6       10.48        9.94      2.26 o 
  -3   6   6       10.86        9.05      2.47 o 
  -2   6   6        1.04       -1.61      5.35 o 
  -1   6   6        1.97       -0.63      3.10 o 
   0   6   6      109.73      115.49      8.48 o 
   1   6   6      391.68      379.03     27.16 o 
   2   6   6       18.61       21.27      5.67 o 
   3   6   6       16.27       10.27      4.12 o 
  -6   7   6       20.91       16.16      7.10 o 
  -5   7   6        0.00       -0.41      2.84 o 
  -4   7   6        4.60        1.75      2.87 o 
  -3   7   6        6.78        4.72      2.43 o 
  -2   7   6       36.70       40.69      9.38 o 
  -1   7   6        0.70        5.45      4.28 o 
   0   7   6       59.48       65.49     16.85 o 
   1   7   6       11.38       10.83      5.51 o 
   2   7   6      150.86      129.07     24.42 o 
   3   7   6       12.57        8.61      4.92 o 
  -5   8   6        8.35        7.15      3.42 o 
  -4   8   6      447.98      443.29     17.60 o 
  -3   8   6       27.78       32.16      7.39 o 
  -2   8   6        2.32        4.73      3.64 o 
  -1   8   6      229.27      220.41     16.01 o 
   0   8   6        1.98        2.65      3.31 o 
   1   8   6      137.09      131.16      7.12 o 
   2   8   6      128.04      122.28      9.67 o 
  -4   9   6       52.35       44.97     11.80 o 
  -3   9   6      150.43      144.54      9.68 o 
  -2   9   6       27.76       27.03      8.12 o 
  -1   9   6      199.55      208.00     11.11 o 
   0   9   6       83.66       92.27     21.64 o 
  -2  10   6       94.22       96.42     15.57 o 
  -1 -10   7       74.14       59.12      6.56 o 
   0 -10   7        0.02        2.06      4.22 o 
   1 -10   7       37.40       46.21      5.93 o 
   2 -10   7       84.26       78.29      5.43 o 
   3 -10   7       51.25       42.44      8.48 o 
  -2  -9   7        5.46        2.47      2.25 o 
  -1  -9   7        1.73        1.65      1.69 o 
   0  -9   7      136.46      135.55      4.46 o 
   1  -9   7        2.86        6.92      3.72 o 
   2  -9   7      161.82      160.33     11.92 o 
   3  -9   7       18.51       19.19      7.11 o 
   4  -9   7        0.76       -0.15      3.60 o 
  -3  -8   7       27.36       23.86      7.49 o 
  -2  -8   7       68.21       65.61      5.98 o 
  -1  -8   7      485.94      497.99     13.30 o 
   0  -8   7        4.70        3.30      1.43 o 
   1  -8   7        1.86        1.58      1.22 o 
   2  -8   7        1.73        3.00      2.25 o 
   3  -8   7       34.06       31.39      3.95 o 
   4  -8   7       77.75       69.44      8.10 o 
   5  -8   7      337.06      338.06     12.42 o 
  -4  -7   7       89.07       98.06      4.80 o 
  -3  -7   7       80.33       85.80      4.86 o 
  -2  -7   7      124.49      113.48      5.54 o 
  -1  -7   7        0.14        0.11      1.72 o 
   0  -7   7      745.76      778.03     22.47 o 
   1  -7   7      729.92      734.76     18.13 o 
   2  -7   7      454.36      460.86     19.19 o 
   3  -7   7       93.80       89.68      4.95 o 
   4  -7   7       96.21       79.68      8.80 o 
   5  -7   7       27.35       28.34      6.84 o 
  -4  -6   7       77.05       69.61      4.06 o 
  -3  -6   7       90.92       95.25      5.50 o 
  -2  -6   7      455.79      432.42     13.78 o 
  -1  -6   7      207.70      212.16      6.21 o 
   0  -6   7      996.37     1039.10     19.91 o 
   1  -6   7        3.01        2.79      0.82 o 
   2  -6   7        8.70        8.63      3.65 o 
   3  -6   7     1356.39     1408.35     50.64 o 
   4  -6   7      225.05      184.04     31.22 o 
   5  -6   7      598.93      613.68     23.35 o 
   6  -6   7       72.62       69.00      7.96 o 
  -5  -5   7        1.72        1.99      2.34 o 
  -4  -5   7      194.54      185.35      8.85 o 
  -3  -5   7       34.13       27.01      7.07 o 
  -2  -5   7      208.14      227.04      9.26 o 
  -1  -5   7        7.79       10.65      2.60 o 
   0  -5   7      363.37      348.82      7.75 o 
   1  -5   7       76.95       71.87      2.65 o 
   2  -5   7      162.60      175.08      8.81 o 
   3  -5   7        0.28        0.61      3.44 o 
   4  -5   7      375.52      378.50     14.57 o 
   5  -5   7       34.88       36.70      7.98 o 
   6  -5   7      122.47      123.63      8.85 o 
  -5  -4   7      269.16      265.17     12.27 o 
  -4  -4   7       46.70       36.93      8.56 o 
  -3  -4   7      189.61      209.71     10.31 o 
  -2  -4   7       82.11       83.00      6.34 o 
  -1  -4   7     1461.76     1476.58     37.09 o 
   0  -4   7      306.55      314.97      8.85 o 
   1  -4   7      843.79      819.02     18.78 o 
   2  -4   7       15.10       17.26      3.06 o 
   3  -4   7      359.05      358.76      7.30 o 
   4  -4   7        0.90        1.51      1.72 o 
   5  -4   7       15.89       18.80      4.07 o 
   6  -4   7       76.69       84.28      7.01 o 
  -6  -3   7      109.33      123.70      8.99 o 
  -5  -3   7       19.51       13.39      3.28 o 
  -4  -3   7      186.60      199.98      9.80 o 
  -3  -3   7       32.36       31.47      3.47 o 
  -2  -3   7     1094.51     1073.68     30.67 o 
  -1  -3   7      675.34      640.80     12.47 o 
   0  -3   7      394.86      423.10      7.64 o 
   1  -3   7        0.32        4.84      1.47 o 
   2  -3   7     1407.67     1283.63     27.39 o 
   3  -3   7       42.90       37.95      1.59 o 
   4  -3   7      987.45     1026.02     29.10 o 
   5  -3   7      134.45      132.78      6.10 o 
   6  -3   7       17.45       17.74      5.34 o 
  -6  -2   7       57.12       50.48      8.84 o 
  -5  -2   7      285.23      287.70     18.90 o 
  -4  -2   7      231.54      236.13     11.91 o 
  -3  -2   7      585.52      553.22     11.58 o 
  -2  -2   7      136.90      158.15      4.81 o 
  -1  -2   7      430.77      436.56      9.90 o 
   0  -2   7     1313.57     1294.68     20.41 o 
   1  -2   7     1499.88     1527.65     35.06 o 
   2  -2   7      952.89      864.11     18.72 o 
   3  -2   7        9.16       10.34      1.78 o 
   4  -2   7       87.75       81.10      5.69 o 
   5  -2   7      802.07      823.97     21.91 o 
   6  -2   7       42.15       39.53      5.05 o 
  -6  -1   7       18.07       20.52      4.51 o 
  -5  -1   7      216.94      216.32     10.72 o 
  -4  -1   7      331.68      323.43     12.02 o 
  -3  -1   7      134.04      138.05      4.38 o 
  -2  -1   7       84.99      113.46      3.50 o 
  -1  -1   7       70.51       80.71      2.08 o 
   0  -1   7       76.78       95.51      2.08 o 
   1  -1   7      270.17      320.10      7.40 o 
   2  -1   7       41.85       59.63      1.84 o 
   3  -1   7      411.80      432.88     12.99 o 
   4  -1   7      144.70      127.79      6.84 o 
   5  -1   7        0.18       -0.62      1.71 o 
   6  -1   7      114.68      125.60      8.11 o 
  -7   0   7        0.37        1.73      1.82 o 
  -6   0   7        0.78        2.14      1.70 o 
  -5   0   7        1.07        2.63      1.72 o 
  -4   0   7       35.93       37.39      2.57 o 
  -3   0   7      406.24      415.06     14.39 o 
  -2   0   7      380.79      361.16      8.67 o 
  -1   0   7       12.44       14.16      0.84 o 
   0   0   7      298.41      338.98      4.47 o 
   1   0   7        9.38        7.33      3.04 o 
   2   0   7      153.60      180.47      5.47 o 
   3   0   7     1037.79     1078.87     28.54 o 
   4   0   7       45.16       43.79      5.16 o 
   5   0   7        5.78        3.36      2.00 o 
   6   0   7        1.39        3.31      3.15 o 
  -7   1   7      125.45      109.67      7.60 o 
  -6   1   7      345.40      367.36     12.82 o 
  -5   1   7      183.14      182.21      8.60 o 
  -4   1   7       17.37       11.04      1.53 o 
  -3   1   7       20.91       29.19      3.64 o 
  -2   1   7      719.27      686.47     14.61 o 
  -1   1   7     1730.84     1750.74     14.93 o 
   0   1   7      122.71      139.36      3.23 o 
   1   1   7     1252.97     1209.86     24.83 o 
   2   1   7       32.12       46.54      5.67 o 
   3   1   7      312.47      322.65      6.54 o 
   4   1   7      533.96      515.16     12.43 o 
   5   1   7        4.70        4.79      2.37 o 
  -7   2   7       28.59       21.00      8.21 o 
  -6   2   7       88.49       91.04      7.52 o 
  -5   2   7       13.50       13.56      2.68 o 
  -4   2   7      994.13      986.76     29.76 o 
  -3   2   7      303.86      312.90      7.78 o 
  -2   2   7      870.59      816.25     13.62 o 
  -1   2   7     1344.62     1323.63     20.57 o 
   0   2   7      361.41      383.11      6.34 o 
   1   2   7     1013.77      961.15     24.79 o 
   2   2   7     1364.09     1330.40     29.99 o 
   3   2   7       10.60       10.96      3.26 o 
   4   2   7      442.16      439.12     12.28 o 
   5   2   7        2.66        1.41      2.21 o 
  -7   3   7      156.53      149.41      6.82 o 
  -6   3   7       91.35       99.67     10.56 o 
  -5   3   7      138.23      133.30      6.23 o 
  -4   3   7       31.30       25.23      2.04 o 
  -3   3   7       82.73       76.79      2.81 o 
  -2   3   7      731.74      757.71     18.94 o 
  -1   3   7      210.47      204.07      5.99 o 
   0   3   7       30.45       24.51      3.08 o 
   1   3   7     1307.76     1315.36     25.05 o 
   2   3   7      552.83      548.35      9.67 o 
   3   3   7       13.97       18.11      3.81 o 
   4   3   7       20.48       22.19      6.16 o 
   5   3   7       77.88       79.00     10.36 o 
  -7   4   7       41.68       30.74      9.92 o 
  -6   4   7      274.47      252.17     11.81 o 
  -5   4   7       24.68       21.89      4.32 o 
  -4   4   7       53.63       54.96      3.55 o 
  -3   4   7       45.43       48.20      2.39 o 
  -2   4   7      300.09      324.59      6.69 o 
  -1   4   7       39.20       42.07      2.90 o 
   0   4   7        9.26        7.85      1.91 o 
   1   4   7      153.26      182.09      6.24 o 
   2   4   7      527.65      586.68     17.93 o 
   3   4   7        2.72        1.58      1.77 o 
   4   4   7       19.86       12.27      3.33 o 
  -6   5   7        4.35        5.95      2.88 o 
  -5   5   7      188.58      188.87      6.06 o 
  -4   5   7       81.15       84.68      4.83 o 
  -3   5   7     2727.71     2680.04     31.71 o 
  -2   5   7      316.10      320.88     10.43 o 
  -1   5   7        0.08        0.15      0.48 o 
   0   5   7      179.73      157.81      7.22 o 
   1   5   7       20.73       20.77      2.57 o 
   2   5   7      130.05      129.82     11.97 o 
   3   5   7      124.03      117.28      8.44 o 
   4   5   7        2.20        3.13      1.51 o 
  -6   6   7        8.33        4.67      2.73 o 
  -5   6   7      375.61      406.29      9.39 o 
  -4   6   7        9.22        7.85      2.04 o 
  -3   6   7      175.55      179.08      8.76 o 
  -2   6   7      580.83      591.76     22.08 o 
  -1   6   7       78.14       74.87      5.78 o 
   0   6   7     1684.69     1768.08     72.08 o 
   1   6   7      466.32      478.24     24.54 o 
   2   6   7       63.91       62.40      3.64 o 
   3   6   7      305.03      295.48     21.70 o 
  -6   7   7       35.93       24.99     12.42 o 
  -5   7   7       13.35       11.50      5.87 o 
  -4   7   7       87.80       96.59      9.99 o 
  -3   7   7       56.04       45.04      9.57 o 
  -2   7   7      104.29      107.15      7.14 o 
  -1   7   7       15.71       22.48      5.83 o 
   0   7   7       15.71       21.32      5.71 o 
   1   7   7       47.58       48.87     14.68 o 
   2   7   7       26.08       18.82      6.97 o 
  -5   8   7        3.12        4.25      5.16 o 
  -4   8   7       90.22       79.56     14.94 o 
  -3   8   7       11.07       12.00      5.44 o 
  -2   8   7       10.78        8.83      3.72 o 
  -1   8   7       65.59       59.81     15.74 o 
   0   8   7        2.92        4.86      4.70 o 
   1   8   7        9.05        4.45      2.98 o 
  -4   9   7        0.85        1.66      2.43 o 
  -3   9   7      154.40      167.14      9.77 o 
  -2   9   7        3.73        1.72      2.96 o 
  -1   9   7      108.30      124.16     19.71 o 
   0   9   7       58.59       39.08     13.70 o 
  -1 -10   8        0.51        2.14      1.99 o 
   0 -10   8       65.09       67.49      5.12 o 
   1 -10   8      484.91      534.66     26.19 o 
   2 -10   8        0.46        2.89      2.86 o 
   3 -10   8      163.01      164.00     10.85 o 
  -2  -9   8        1.53        2.15      1.86 o 
  -1  -9   8       92.41       85.13      6.79 o 
   0  -9   8        4.14        1.78      2.54 o 
   1  -9   8        1.32       -3.19      3.64 o 
   2  -9   8       14.21       10.29      4.79 o 
   3  -9   8        2.72        3.44      2.40 o 
   4  -9   8       84.92      102.40      8.12 o 
  -3  -8   8        1.30        2.76      2.13 o 
  -2  -8   8        3.06        1.68      1.40 o 
  -1  -8   8       67.30       64.48      4.19 o 
   0  -8   8      180.60      190.02      5.93 o 
   1  -8   8      541.69      566.22     17.43 o 
   2  -8   8       10.99        8.40      4.36 o 
   3  -8   8        1.66        0.54      3.45 o 
   4  -8   8      158.94      135.42     10.80 o 
   5  -8   8       30.94       26.40      7.38 o 
  -4  -7   8       33.53       30.12      9.50 o 
  -3  -7   8      135.31      123.04      7.04 o 
  -2  -7   8       96.13       72.29      5.91 o 
  -1  -7   8      105.31      104.49      5.21 o 
   0  -7   8      778.33      807.04     24.83 o 
   1  -7   8      615.89      667.44     19.34 o 
   2  -7   8      205.10      188.69     16.42 o 
   3  -7   8       39.87       41.75      4.60 o 
   4  -7   8      148.22      138.39     10.40 o 
   5  -7   8       94.51      104.05      7.24 o 
  -4  -6   8       14.06       15.00      3.82 o 
  -3  -6   8      313.14      312.11     12.71 o 
  -2  -6   8       36.42       40.52      8.35 o 
  -1  -6   8       70.15       72.13      5.46 o 
   0  -6   8        9.50        8.12      1.96 o 
   1  -6   8       47.10       44.82      2.53 o 
   2  -6   8      161.25      158.44     10.58 o 
   3  -6   8     1887.10     1854.71    111.69 o 
   4  -6   8        8.85       10.42      4.57 o 
   5  -6   8      342.56      354.91     15.68 o 
  -5  -5   8        1.21        3.07      2.53 o 
  -4  -5   8       40.86       33.37      7.86 o 
  -3  -5   8      171.57      165.37      9.47 o 
  -2  -5   8     1716.86     1669.18     51.98 o 
  -1  -5   8      255.10      240.73     11.89 o 
   0  -5   8       17.04       19.37      3.29 o 
   1  -5   8      358.34      355.21      7.55 o 
   2  -5   8       24.18       22.82      7.10 o 
   3  -5   8       36.36       40.31     11.98 o 
   4  -5   8       11.91       10.10      3.69 o 
   5  -5   8        5.03        3.86      1.55 o 
   6  -5   8      183.15      193.88     12.29 o 
  -5  -4   8        2.51        7.66      3.38 o 
  -4  -4   8        2.32        3.21      1.68 o 
  -3  -4   8       82.54       75.55      4.78 o 
  -2  -4   8       58.74       50.90      3.79 o 
  -1  -4   8      376.58      404.16     10.11 o 
   0  -4   8       76.72       68.13      2.16 o 
   1  -4   8      608.36      637.25     14.43 o 
   2  -4   8        1.12        1.21      1.20 o 
   3  -4   8       70.95       78.00      4.46 o 
   4  -4   8      200.31      209.80     10.21 o 
   5  -4   8       29.41       20.21      5.43 o 
   6  -4   8       10.63        9.53      6.98 o 
  -6  -3   8      184.99      187.40      8.38 o 
  -5  -3   8        1.61        1.63      2.45 o 
  -4  -3   8       44.80       43.88     12.22 o 
  -3  -3   8        3.39        4.01      2.08 o 
  -2  -3   8     1353.94     1332.15     32.23 o 
  -1  -3   8      501.61      489.24     11.31 o 
   0  -3   8      480.73      520.43     10.23 o 
   1  -3   8      920.52      969.42     20.88 o 
   2  -3   8      796.44      878.21     24.06 o 
   3  -3   8        9.59       10.32      2.20 o 
   4  -3   8      576.87      576.13     16.07 o 
   5  -3   8        6.55        8.01      2.71 o 
   6  -3   8       30.31       27.87      7.73 o 
  -6  -2   8      125.91      133.56      8.06 o 
  -5  -2   8       35.09       37.73      8.86 o 
  -4  -2   8      456.12      482.62     16.63 o 
  -3  -2   8      523.08      508.71     14.04 o 
  -2  -2   8      793.89      797.92     30.41 o 
  -1  -2   8     1174.64     1118.63     20.22 o 
   0  -2   8       36.21       48.79      1.97 o 
   1  -2   8       15.21       22.37      1.70 o 
   2  -2   8      401.35      406.90      8.96 o 
   3  -2   8       99.60       99.94      5.42 o 
   4  -2   8     1052.69     1121.36     28.23 o 
   5  -2   8      143.70      150.60     11.96 o 
   6  -2   8        6.35        7.96      2.91 o 
  -6  -1   8      173.02      163.58      8.98 o 
  -5  -1   8      447.65      425.38     47.02 o 
  -4  -1   8        0.01        0.79      0.93 o 
  -3  -1   8      331.00      340.34      7.99 o 
  -2  -1   8      966.04      961.88     20.66 o 
  -1  -1   8        5.54        7.90      1.90 o 
   0  -1   8     1178.00     1082.63     17.15 o 
   1  -1   8      655.56      767.97     17.48 o 
   2  -1   8      349.81      334.12      8.34 o 
   3  -1   8     2785.35     2755.42     27.94 o 
   4  -1   8       63.37       55.17      4.08 o 
   5  -1   8      199.79      216.37      9.40 o 
  -6   0   8       61.28       60.67      6.02 o 
  -5   0   8       11.91       13.16      3.02 o 
  -4   0   8       62.39       66.88      2.98 o 
  -3   0   8      678.47      805.74     26.14 o 
  -2   0   8      267.51      262.18     10.62 o 
  -1   0   8      386.67      375.25      3.60 o 
   0   0   8      188.02      212.95      6.15 o 
   1   0   8      267.98      273.55      8.71 o 
   2   0   8       28.14       22.96      4.10 o 
   3   0   8      764.59      738.54     12.55 o 
   4   0   8       91.57       76.38      5.12 o 
   5   0   8       31.95       27.26      5.13 o 
  -7   1   8        1.87        1.84      1.85 o 
  -6   1   8      332.93      352.78     20.16 o 
  -5   1   8      204.09      209.49      9.53 o 
  -4   1   8      129.86      106.17      9.96 o 
  -3   1   8        7.31        7.64      1.94 o 
  -2   1   8      104.89       85.91      6.77 o 
  -1   1   8      577.43      631.22     11.14 o 
   0   1   8       67.96       58.89      2.14 o 
   1   1   8       88.00       92.22      5.54 o 
   2   1   8       29.74       27.85      4.64 o 
   3   1   8      446.74      419.58     13.04 o 
   4   1   8      140.59      127.37      5.54 o 
   5   1   8       20.96       11.78      3.81 o 
  -7   2   8      119.72      129.17      8.40 o 
  -6   2   8       98.16       97.63      6.92 o 
  -5   2   8      138.38      144.64      7.07 o 
  -4   2   8      755.78      620.08     11.43 o 
  -3   2   8       52.69       56.69      4.39 o 
  -2   2   8      497.22      543.58     10.65 o 
  -1   2   8     1457.11     1465.97     22.85 o 
   0   2   8       24.19       27.03      1.64 o 
   1   2   8      546.33      542.63     17.07 o 
   2   2   8     1100.64     1123.48     25.53 o 
   3   2   8      112.96       98.89      7.15 o 
   4   2   8      135.28      143.14      9.02 o 
   5   2   8        6.76        9.30      3.46 o 
  -7   3   8       91.72       97.51      7.48 o 
  -6   3   8      171.52      172.81      8.91 o 
  -5   3   8       29.35       23.07      3.28 o 
  -4   3   8       82.51       79.16      4.42 o 
  -3   3   8      271.44      248.83      8.81 o 
  -2   3   8      411.91      410.32      6.33 o 
  -1   3   8      438.17      408.05      9.50 o 
   0   3   8      472.16      526.14     14.12 o 
   1   3   8      358.88      367.14     19.23 o 
   2   3   8      668.16      646.02     18.92 o 
   3   3   8       27.55       26.69      6.02 o 
   4   3   8      307.62      308.20     11.17 o 
  -7   4   8       10.83        7.95      4.34 o 
  -6   4   8        3.81        4.15      3.31 o 
  -5   4   8        3.29        1.96      2.28 o 
  -4   4   8      652.48      684.22     19.10 o 
  -3   4   8      137.53      156.37      4.71 o 
  -2   4   8      368.88      409.18      7.63 o 
  -1   4   8       41.30       40.08      1.34 o 
   0   4   8       82.93       88.28      3.26 o 
   1   4   8       46.82       52.00      4.52 o 
   2   4   8       88.88       88.86      3.84 o 
   3   4   8       11.72       14.27      4.02 o 
   4   4   8       26.66       20.06      5.75 o 
  -6   5   8       72.57       71.89      5.81 o 
  -5   5   8      411.86      431.88     13.93 o 
  -4   5   8        0.10        0.79      0.82 o 
  -3   5   8      782.53      818.35     22.97 o 
  -2   5   8       13.30       13.49      1.12 o 
  -1   5   8        0.77        1.10      0.90 o 
   0   5   8        0.48        1.03      0.79 o 
   1   5   8      227.02      227.92     10.62 o 
   2   5   8        6.13        4.92      1.56 o 
   3   5   8      305.67      300.60     13.02 o 
  -6   6   8       98.42       93.02      5.45 o 
  -5   6   8      107.18      114.53      3.99 o 
  -4   6   8        0.25        1.68      1.13 o 
  -3   6   8     1788.40     1776.92     52.74 o 
  -2   6   8      171.70      151.88      9.67 o 
  -1   6   8       58.64       51.53     12.12 o 
   0   6   8       75.64       62.54     18.51 o 
   1   6   8       82.42       71.23     13.72 o 
   2   6   8        1.59       -0.03      3.60 o 
   3   6   8      106.07      106.16      8.59 o 
  -6   7   8       54.54       28.09     18.81 o 
  -5   7   8      291.29      303.57     22.91 o 
  -4   7   8      516.91      521.52     15.43 o 
  -3   7   8      132.27      124.04      5.90 o 
  -2   7   8      181.70      175.43     15.74 o 
  -1   7   8       28.48       32.89      8.46 o 
   0   7   8       19.64       21.94      5.75 o 
   1   7   8      317.88      357.22     21.64 o 
   2   7   8        3.69        3.71      2.90 o 
  -5   8   8        1.99        4.77      3.76 o 
  -4   8   8      580.26      541.61     26.48 o 
  -3   8   8        3.72        2.52      2.44 o 
  -2   8   8       17.05       16.46      3.98 o 
  -1   8   8       73.51       49.46     15.41 o 
   0   8   8        8.31        2.97      2.48 o 
   1   8   8       35.83       34.62     11.97 o 
  -4   9   8      150.27      154.18     12.56 o 
  -3   9   8       52.33       34.45     12.80 o 
  -2   9   8       10.90        2.63      8.51 o 
  -1   9   8        0.18       -1.59      3.06 o 
   0 -10   9       54.15       50.34      4.92 o 
   1 -10   9       16.61       12.70      7.11 o 
   2 -10   9       63.76       64.33      5.57 o 
  -2  -9   9       51.83       58.27      5.39 o 
  -1  -9   9       73.94       81.86      6.07 o 
   0  -9   9      228.01      226.79     19.28 o 
   1  -9   9      237.51      261.06     16.52 o 
   2  -9   9      237.38      231.28     11.55 o 
   3  -9   9        2.88        1.09      3.04 o 
   4  -9   9      291.86      313.52     16.99 o 
  -3  -8   9        3.76        2.62      1.96 o 
  -2  -8   9       49.89       32.41      8.15 o 
  -1  -8   9      248.17      259.88      8.24 o 
   0  -8   9       39.08       33.33      4.41 o 
   1  -8   9      118.14      106.80      7.80 o 
   2  -8   9       88.76       84.85      9.00 o 
   3  -8   9       93.54       96.18      5.47 o 
   4  -8   9      162.63      148.96     10.49 o 
  -4  -7   9        0.00        3.19      2.44 o 
  -3  -7   9        0.01        1.99      1.63 o 
  -2  -7   9        0.17        1.88      1.67 o 
  -1  -7   9      471.65      458.32     11.46 o 
   0  -7   9       60.64       60.02      4.72 o 
   1  -7   9        6.01        5.50      2.03 o 
   2  -7   9       33.36       38.96     11.44 o 
   3  -7   9        0.06        1.67      2.50 o 
   4  -7   9       31.39       36.80      6.20 o 
   5  -7   9       42.87       34.13     12.19 o 
  -4  -6   9        0.09        2.19      2.36 o 
  -3  -6   9       31.63       16.84      3.91 o 
  -2  -6   9      133.15      131.51      6.98 o 
  -1  -6   9      401.70      409.04     13.05 o 
   0  -6   9      669.07      703.55     15.54 o 
   1  -6   9      387.77      384.13      6.79 o 
   2  -6   9       88.88       83.75      6.25 o 
   3  -6   9      610.59      633.17     21.99 o 
   4  -6   9       25.70       18.97      5.04 o 
   5  -6   9       44.97       46.34     13.40 o 
  -5  -5   9       67.10       61.09     16.65 o 
  -4  -5   9      177.42      162.49     11.30 o 
  -3  -5   9      465.73      445.15     12.84 o 
  -2  -5   9     2252.07     2367.86    107.18 o 
  -1  -5   9       56.84       53.32      3.19 o 
   0  -5   9        0.50        0.61      1.27 o 
   1  -5   9      552.22      550.85     10.94 o 
   2  -5   9        7.80        9.33      4.92 o 
   3  -5   9      738.95      713.90     22.95 o 
   4  -5   9      462.35      470.28     23.82 o 
   5  -5   9       16.21       18.17      6.15 o 
  -5  -4   9       74.94       62.81     12.60 o 
  -4  -4   9        0.03        0.14      2.41 o 
  -3  -4   9      166.09      150.69      8.49 o 
  -2  -4   9      405.12      423.80     11.81 o 
  -1  -4   9       20.31       19.54      5.76 o 
   0  -4   9       15.59       14.53      1.77 o 
   1  -4   9     1043.77     1088.49     20.92 o 
   2  -4   9       38.65       35.10      2.98 o 
   3  -4   9        0.33        1.03      0.66 o 
   4  -4   9       13.76       15.63      4.49 o 
   5  -4   9       19.65       17.26      5.88 o 
  -6  -3   9        2.52        2.83      1.78 o 
  -5  -3   9       52.15       45.08      5.20 o 
  -4  -3   9        5.15        3.78      2.45 o 
  -3  -3   9        0.03        1.83      1.38 o 
  -2  -3   9       21.57       21.48      3.72 o 
  -1  -3   9        3.60        2.80      1.48 o 
   0  -3   9        5.44       10.49      2.06 o 
   1  -3   9      531.88      632.48     14.14 o 
   2  -3   9       78.21       71.49      3.16 o 
   3  -3   9      160.30      155.54      6.69 o 
   4  -3   9      270.16      298.15      8.92 o 
   5  -3   9        3.15        4.75      1.54 o 
  -6  -2   9       40.96       35.78     10.18 o 
  -5  -2   9      799.91      790.95     24.77 o 
  -4  -2   9      455.77      455.41     22.80 o 
  -3  -2   9      637.69      674.26     13.24 o 
  -2  -2   9      155.46      177.85      6.35 o 
  -1  -2   9       93.91       88.69      2.61 o 
   0  -2   9       66.99       63.74      2.02 o 
   1  -2   9      256.64      317.24      6.90 o 
   2  -2   9      331.57      327.73      4.55 o 
   3  -2   9      466.78      474.28      8.16 o 
   4  -2   9       55.74       53.24      4.96 o 
   5  -2   9        7.60       12.14      3.13 o 
  -6  -1   9      261.02      258.62     30.29 o 
  -5  -1   9      361.49      392.83     15.23 o 
  -4  -1   9       21.40       21.88      2.20 o 
  -3  -1   9      337.77      336.00      7.44 o 
  -2  -1   9       22.37       21.62      1.38 o 
  -1  -1   9      826.21      789.43     14.42 o 
   0  -1   9     2995.41     3192.83     71.65 o 
   1  -1   9      137.01      136.63      4.15 o 
   2  -1   9      518.33      530.85     12.74 o 
   3  -1   9       45.04       50.42      6.81 o 
   4  -1   9       42.13       36.34      8.43 o 
   5  -1   9      776.98      759.21     23.94 o 
  -6   0   9      540.64      569.86     24.04 o 
  -5   0   9      109.70      113.14     13.47 o 
  -4   0   9       58.22       63.75      3.11 o 
  -3   0   9     1194.01     1275.49     54.78 o 
  -2   0   9      796.76      821.29     25.67 o 
  -1   0   9      503.28      504.58     11.21 o 
   0   0   9      932.17      865.80     45.58 o 
   1   0   9      239.74      252.06      7.60 o 
   2   0   9      167.85      165.62      6.88 o 
   3   0   9      670.27      682.45     19.89 o 
   4   0   9        3.64        0.38      2.52 o 
   5   0   9       23.34       16.53      4.01 o 
  -6   1   9        3.60        3.11      2.45 o 
  -5   1   9        9.14        7.57      2.50 o 
  -4   1   9       34.65       44.18     11.42 o 
  -3   1   9       29.20       36.96      8.61 o 
  -2   1   9      215.55      207.66      8.60 o 
  -1   1   9       19.86       25.21      1.50 o 
   0   1   9      222.43      243.22      5.52 o 
   1   1   9      263.25      247.54      8.96 o 
   2   1   9      151.56      161.79      6.66 o 
   3   1   9      272.44      265.99     14.43 o 
   4   1   9      276.48      281.08      9.21 o 
   5   1   9       55.20       54.76      5.33 o 
  -7   2   9      241.82      250.88     14.51 o 
  -6   2   9      436.53      455.87     17.63 o 
  -5   2   9        9.97        7.97      2.66 o 
  -4   2   9        0.80        1.09      2.44 o 
  -3   2   9       20.80       19.18      4.81 o 
  -2   2   9      993.97      961.80     20.50 o 
  -1   2   9      789.84      805.21     23.93 o 
   0   2   9       83.32       82.35      3.23 o 
   1   2   9      414.29      430.59     17.21 o 
   2   2   9      147.25      126.79      8.43 o 
   3   2   9        3.17        5.04      2.12 o 
   4   2   9      108.21      103.50     10.48 o 
  -6   3   9       84.91       86.04      6.50 o 
  -5   3   9       83.37       90.03      6.86 o 
  -4   3   9      960.65      936.71     85.54 o 
  -3   3   9     1462.39     1627.60    121.16 o 
  -2   3   9       61.85       60.55      3.10 o 
  -1   3   9      815.12      789.84     14.55 o 
   0   3   9      152.13      155.05      7.39 o 
   1   3   9      215.74      181.30      9.26 o 
   2   3   9      272.04      276.90     15.86 o 
   3   3   9       16.09       12.90      3.22 o 
   4   3   9      101.71      112.37      5.17 o 
  -6   4   9       98.23      106.62      5.04 o 
  -5   4   9       20.29       20.49      6.50 o 
  -4   4   9      486.94      520.21     13.39 o 
  -3   4   9      176.99      172.99      7.66 o 
  -2   4   9        9.94        9.07      2.01 o 
  -1   4   9      120.17      117.98      4.68 o 
   0   4   9      370.46      375.89      7.53 o 
   1   4   9       30.90       39.72      8.39 o 
   2   4   9       65.42       72.29      4.49 o 
   3   4   9      213.34      209.95     13.58 o 
   4   4   9       13.80        8.08      2.54 o 
  -6   5   9        6.08        4.26      1.72 o 
  -5   5   9       13.49       12.35      3.63 o 
  -4   5   9      196.55      207.12      5.47 o 
  -3   5   9      159.57      160.85      7.61 o 
  -2   5   9       63.09       59.22      2.83 o 
  -1   5   9       80.38       71.40      3.49 o 
   0   5   9      145.55      148.42      7.97 o 
   1   5   9      104.70      106.97      7.73 o 
   2   5   9       18.65       20.34      4.85 o 
   3   5   9        0.09        2.88      1.96 o 
  -6   6   9       11.09        7.30      2.54 o 
  -5   6   9       28.86       41.79      4.25 o 
  -4   6   9       22.28       24.50      5.58 o 
  -3   6   9      244.52      212.38      8.28 o 
  -2   6   9      118.68      112.56      7.04 o 
  -1   6   9        7.67       10.32      4.81 o 
   0   6   9       68.96       65.12     17.79 o 
   1   6   9       40.03       37.75     10.49 o 
   2   6   9       34.47       24.77      9.30 o 
  -5   7   9      228.35      222.74     15.56 o 
  -4   7   9        8.22       10.11      3.73 o 
  -3   7   9       37.22       36.59      4.33 o 
  -2   7   9      270.58      284.24     10.03 o 
  -1   7   9      367.49      378.60     14.53 o 
   0   7   9       11.77       17.51      6.81 o 
   1   7   9       85.94       88.72      7.92 o 
  -4   8   9      131.12      130.01      8.11 o 
  -3   8   9       32.68       29.99      7.25 o 
  -2   8   9       70.90       53.44     13.55 o 
  -1   8   9       68.39       56.40     16.24 o 
   0   8   9      105.56      107.83      9.39 o 
  -3   9   9       65.82       73.25     13.61 o 
  -2   9   9        1.01        3.96      2.71 o 
   0 -10  10        7.58        8.60      5.20 o 
   1 -10  10        1.25        1.45      2.22 o 
   2 -10  10        7.82        7.42      4.05 o 
  -2  -9  10      110.14      109.56      8.61 o 
  -1  -9  10      182.00      191.55     13.23 o 
   0  -9  10       69.97       66.07      5.37 o 
   1  -9  10      222.32      230.76     12.57 o 
   2  -9  10       43.47       41.60     14.68 o 
   3  -9  10       11.30        7.33      5.61 o 
  -3  -8  10       79.37       97.51      8.18 o 
  -2  -8  10       58.24       33.38      8.51 o 
  -1  -8  10      135.74      141.63      5.14 o 
   0  -8  10        9.66        5.44      2.22 o 
   1  -8  10      169.81      180.36     10.98 o 
   2  -8  10      381.43      371.61     14.87 o 
   3  -8  10      606.64      602.61     33.17 o 
   4  -8  10      153.82      155.04     14.36 o 
  -4  -7  10       14.76        7.83      3.79 o 
  -3  -7  10       97.80       95.48      4.84 o 
  -2  -7  10       28.26       19.15      4.87 o 
  -1  -7  10      163.55      164.69      4.90 o 
   0  -7  10      184.81      186.21      5.42 o 
   1  -7  10      186.94      182.01      9.99 o 
   2  -7  10      494.57      518.88     17.43 o 
   3  -7  10       34.23       30.14     12.29 o 
   4  -7  10       97.05       79.24      4.87 o 
   5  -7  10       72.43       72.49     10.56 o 
  -4  -6  10        9.83        7.07      2.46 o 
  -3  -6  10        0.32        1.95      1.51 o 
  -2  -6  10      801.08      742.93     26.33 o 
  -1  -6  10       49.09       48.22      3.83 o 
   0  -6  10      192.55      180.47     10.54 o 
   1  -6  10       42.58       41.99      1.54 o 
   2  -6  10      377.47      372.32     14.69 o 
   3  -6  10       35.49       49.12     14.86 o 
   4  -6  10       63.35       48.27     14.23 o 
   5  -6  10        2.70        2.78      3.87 o 
  -5  -5  10      204.12      230.61      7.74 o 
  -4  -5  10       75.34       73.03      4.72 o 
  -3  -5  10       58.12       74.23      4.67 o 
  -2  -5  10      206.39      201.45      9.82 o 
  -1  -5  10        1.68        1.57      2.06 o 
   0  -5  10     1592.02     1551.47     24.03 o 
   1  -5  10      447.23      486.65      6.25 o 
   2  -5  10       85.55       87.72      4.46 o 
   3  -5  10       89.86       97.55      5.81 o 
   4  -5  10       16.04        9.21      3.97 o 
   5  -5  10      115.64      125.67     10.20 o 
  -5  -4  10        0.09        0.47      4.00 o 
  -4  -4  10       89.45       90.84      4.93 o 
  -3  -4  10      191.96      180.01      9.51 o 
  -2  -4  10      232.55      231.39      6.27 o 
  -1  -4  10     1524.61     1643.42     27.43 o 
   0  -4  10      193.82      205.22      6.63 o 
   1  -4  10      980.51     1016.02     23.58 o 
   2  -4  10      109.41      115.75      5.09 o 
   3  -4  10        2.17        3.40      1.01 o 
   4  -4  10      481.08      497.09     16.92 o 
   5  -4  10        7.84        6.17      4.65 o 
  -6  -3  10       10.65       11.17      4.74 o 
  -5  -3  10      154.87      157.21      6.39 o 
  -4  -3  10       19.62       16.62      5.70 o 
  -3  -3  10       11.38        8.96      2.72 o 
  -2  -3  10      135.95      134.99      5.78 o 
  -1  -3  10      503.84      464.47     11.51 o 
   0  -3  10       22.44       21.81      2.18 o 
   1  -3  10        1.04        1.31      0.87 o 
   2  -3  10      109.04      109.11      3.89 o 
   3  -3  10       10.56       14.45      3.12 o 
   4  -3  10       36.34       38.76      3.13 o 
   5  -3  10      209.24      220.30     13.54 o 
  -6  -2  10      125.97      120.23      8.01 o 
  -5  -2  10       42.63       36.02     10.05 o 
  -4  -2  10       91.74       85.16      3.42 o 
  -3  -2  10        0.02        0.57      0.66 o 
  -2  -2  10       44.50       45.30      2.27 o 
  -1  -2  10      167.28      165.41      4.32 o 
   0  -2  10      235.54      250.71      6.61 o 
   1  -2  10       29.40       31.63      3.38 o 
   2  -2  10       55.68       52.42      3.41 o 
   3  -2  10       10.56        7.20      2.25 o 
   4  -2  10        3.40        0.93      1.33 o 
   5  -2  10        6.12        4.45      2.49 o 
  -6  -1  10       15.04       16.71      5.57 o 
  -5  -1  10       42.87       44.12     11.76 o 
  -4  -1  10        0.00        0.89      0.82 o 
  -3  -1  10       23.21       18.05      2.46 o 
  -2  -1  10      246.70      262.60      8.04 o 
  -1  -1  10        0.15        0.93      0.68 o 
   0  -1  10        7.53        2.84      1.15 o 
   1  -1  10      129.07      124.14      5.19 o 
   2  -1  10       24.75       23.34      2.52 o 
   3  -1  10      620.46      564.14     16.71 o 
   4  -1  10       31.53       30.59      6.47 o 
   5  -1  10      170.02      156.97      8.69 o 
  -6   0  10      263.90      271.49     13.79 o 
  -5   0  10      284.66      311.18     11.69 o 
  -4   0  10      162.53      162.27      9.86 o 
  -3   0  10      508.94      545.26     16.29 o 
  -2   0  10     1417.74     1431.87     15.89 o 
  -1   0  10      373.43      369.19      7.57 o 
   0   0  10     1954.88     1924.05     40.72 o 
   1   0  10      885.03      886.99     27.96 o 
   2   0  10       35.19       37.90      8.53 o 
   3   0  10        2.30       -0.46      3.23 o 
   4   0  10      254.66      271.49      8.69 o 
   5   0  10       20.70       22.79      4.87 o 
  -6   1  10      280.21      287.79     14.78 o 
  -5   1  10      246.29      244.35      9.07 o 
  -4   1  10      120.86      121.14      9.72 o 
  -3   1  10      159.37      159.03      7.87 o 
  -2   1  10       78.09       75.22      4.53 o 
  -1   1  10      121.17      135.17      5.47 o 
   0   1  10      438.15      462.42     11.06 o 
   1   1  10      677.71      699.19     15.86 o 
   2   1  10        5.24        0.73      2.95 o 
   3   1  10       70.18       65.71      6.67 o 
   4   1  10       74.74       69.72      5.14 o 
   5   1  10       60.25       67.45      6.30 o 
  -6   2  10        1.27        0.17      3.58 o 
  -5   2  10        4.20        4.64      2.09 o 
  -4   2  10      125.01      139.34      8.71 o 
  -3   2  10       48.10       46.31      2.67 o 
  -2   2  10       72.61       73.61      2.99 o 
  -1   2  10      514.39      577.29     21.63 o 
   0   2  10       20.02       26.57      6.01 o 
   1   2  10       17.75       18.79      6.65 o 
   2   2  10     1305.03     1355.09     37.85 o 
   3   2  10      244.11      245.61      8.71 o 
   4   2  10       18.90       16.16      4.56 o 
  -6   3  10       45.74       48.38     12.36 o 
  -5   3  10       41.90       43.70      9.26 o 
  -4   3  10      312.58      322.81     11.55 o 
  -3   3  10      869.44      877.84     35.54 o 
  -2   3  10       43.80       46.03      2.14 o 
  -1   3  10       45.09       41.50      2.21 o 
   0   3  10      199.26      223.73     10.06 o 
   1   3  10      498.39      471.62     17.05 o 
   2   3  10       10.01        9.42      2.71 o 
   3   3  10       26.19       26.14      5.24 o 
   4   3  10       46.02       54.99      5.61 o 
  -6   4  10      146.10      158.10      8.97 o 
  -5   4  10       39.51       33.93      8.08 o 
  -4   4  10      297.12      286.82      8.11 o 
  -3   4  10      149.70      155.51      7.31 o 
  -2   4  10       39.42       43.33      3.20 o 
  -1   4  10      541.60      560.34     16.68 o 
   0   4  10      768.72      790.13     22.58 o 
   1   4  10      141.41      156.39     17.53 o 
   2   4  10      303.18      340.52     25.74 o 
   3   4  10      296.29      279.53     15.57 o 
  -6   5  10      171.44      168.09     23.44 o 
  -5   5  10       54.28       63.44      3.87 o 
  -4   5  10      166.45      162.19      6.25 o 
  -3   5  10       80.12       70.59      2.77 o 
  -2   5  10      195.93      192.38      8.88 o 
  -1   5  10       49.44       40.95      4.23 o 
   0   5  10      479.26      495.65     17.59 o 
   1   5  10      143.62      151.56      6.48 o 
   2   5  10        2.47        4.63      2.25 o 
   3   5  10       45.13       43.42     13.49 o 
  -6   6  10        2.24        3.92      2.84 o 
  -5   6  10       38.25       30.38     14.42 o 
  -4   6  10        7.24       -0.48      4.57 o 
  -3   6  10      163.79      145.21      9.15 o 
  -2   6  10        1.61        1.46      1.90 o 
  -1   6  10      108.46       95.05      5.79 o 
   0   6  10       70.82       69.94     13.49 o 
   1   6  10       16.54       19.37      5.60 o 
   2   6  10       27.86       29.86      7.51 o 
  -5   7  10        5.96        5.28      2.52 o 
  -4   7  10      339.38      332.57     23.24 o 
  -3   7  10       43.49       34.51      4.30 o 
  -2   7  10       13.00       15.92      5.10 o 
  -1   7  10       71.25       74.60      8.44 o 
   0   7  10        6.11        6.67      4.09 o 
   1   7  10       50.42       44.54     12.85 o 
  -4   8  10       45.55       16.04      9.53 o 
  -3   8  10      334.32      334.40     21.69 o 
  -2   8  10       28.06       18.82      5.67 o 
  -1   8  10      748.12      736.63     26.01 o 
   0   8  10      130.03      114.28     11.01 o 
  -1  -9  11       76.84       65.79     17.99 o 
   0  -9  11        7.56        1.43      2.23 o 
   1  -9  11       11.08       12.31      6.70 o 
   2  -9  11        7.56       12.79      5.65 o 
   3  -9  11       11.49       11.63      3.67 o 
  -2  -8  11        3.09        2.03      1.83 o 
  -1  -8  11      147.65      167.72      7.32 o 
   0  -8  11      317.86      323.87     15.18 o 
   1  -8  11      120.50      121.38      9.20 o 
   2  -8  11      704.51      735.64     27.63 o 
   3  -8  11      298.26      308.97     15.57 o 
   4  -8  11       59.28       67.32      8.20 o 
  -3  -7  11      211.09      195.21      9.53 o 
  -2  -7  11      293.47      266.00      9.43 o 
  -1  -7  11      216.61      214.53      7.73 o 
   0  -7  11       37.19       38.03      3.24 o 
   1  -7  11       85.35       75.72      6.82 o 
   2  -7  11      213.67      218.49     10.33 o 
   3  -7  11        0.09       -2.54      3.55 o 
   4  -7  11        0.21       -1.54      2.99 o 
  -4  -6  11       57.53       39.38      9.68 o 
  -3  -6  11       50.86       56.25      5.27 o 
  -2  -6  11       47.31       42.77      8.98 o 
  -1  -6  11      186.62      177.76      8.47 o 
   0  -6  11     1201.65     1249.11     29.96 o 
   1  -6  11       10.71        8.78      2.85 o 
   2  -6  11        0.23        2.12      1.85 o 
   3  -6  11       44.90       29.00      9.91 o 
   4  -6  11       41.26       36.27      9.59 o 
   5  -6  11       23.39       17.19      6.04 o 
  -5  -5  11        0.33        2.95      2.76 o 
  -4  -5  11       65.47       58.05     14.67 o 
  -3  -5  11      630.15      536.10     34.05 o 
  -2  -5  11        5.98        6.72      2.40 o 
  -1  -5  11      208.11      217.39     11.36 o 
   0  -5  11      210.34      220.63      6.21 o 
   1  -5  11      569.04      592.72     14.78 o 
   2  -5  11        5.67        4.55      1.59 o 
   3  -5  11        3.28        3.26      1.88 o 
   4  -5  11        3.14        2.55      2.62 o 
   5  -5  11        0.01        1.47      1.95 o 
  -5  -4  11       47.77       53.32     16.31 o 
  -4  -4  11      508.17      514.57     12.79 o 
  -3  -4  11        0.02        1.10      1.90 o 
  -2  -4  11      817.16      852.52     24.42 o 
  -1  -4  11        6.35        6.28      2.44 o 
   0  -4  11      329.99      356.25      9.81 o 
   1  -4  11      377.32      406.26      5.66 o 
   2  -4  11      270.51      245.00      6.02 o 
   3  -4  11      137.05      146.68      9.11 o 
   4  -4  11      274.92      252.31     28.27 o 
   5  -4  11       46.51       48.41     11.65 o 
  -5  -3  11       70.08       70.30     11.84 o 
  -4  -3  11      196.96      208.38      8.23 o 
  -3  -3  11      138.71      134.28      7.71 o 
  -2  -3  11      112.41      107.90      5.80 o 
  -1  -3  11      295.95      273.45      5.36 o 
   0  -3  11      361.33      380.48      9.69 o 
   1  -3  11      177.54      171.53      6.59 o 
   2  -3  11      167.98      168.59      8.61 o 
   3  -3  11       35.70       31.80      3.84 o 
   4  -3  11       70.12       80.83      6.56 o 
   5  -3  11      138.63      120.72      6.55 o 
  -6  -2  11        8.54        6.18      3.23 o 
  -5  -2  11       94.02       80.48      4.95 o 
  -4  -2  11        1.76        1.66      1.13 o 
  -3  -2  11      317.44      333.89      5.65 o 
  -2  -2  11        0.16        0.83      0.91 o 
  -1  -2  11      266.12      256.94      8.19 o 
   0  -2  11      161.44      150.56     10.43 o 
   1  -2  11        0.92        1.31      0.81 o 
   2  -2  11      726.72      723.93     21.76 o 
   3  -2  11      451.97      476.55     14.87 o 
   4  -2  11       51.67       52.02      5.96 o 
   5  -2  11       54.59       60.59      5.92 o 
  -6  -1  11        2.56        3.92      3.18 o 
  -5  -1  11        9.15       11.66      3.85 o 
  -4  -1  11       20.53       26.40      6.25 o 
  -3  -1  11      319.96      354.98     26.17 o 
  -2  -1  11      215.86      224.24      7.37 o 
  -1  -1  11       66.98       67.47      2.70 o 
   0  -1  11       13.52       15.58      4.27 o 
   1  -1  11       59.40       63.78      3.31 o 
   2  -1  11       12.73       11.86      2.61 o 
   3  -1  11      941.57      923.76     19.12 o 
   4  -1  11       54.48       49.15      5.74 o 
   5  -1  11       24.85       18.24      4.23 o 
  -6   0  11      161.57      163.74     13.33 o 
  -5   0  11      121.22      135.98      6.82 o 
  -4   0  11       37.47       38.43      9.40 o 
  -3   0  11       36.07       49.09      5.56 o 
  -2   0  11     1661.15     1599.18     18.93 o 
  -1   0  11       70.82       71.73      2.87 o 
   0   0  11        3.31        2.21      1.32 o 
   1   0  11      340.21      333.75      9.20 o 
   2   0  11       10.06       11.24      2.78 o 
   3   0  11      966.50     1043.40     22.07 o 
   4   0  11       54.37       59.82      5.22 o 
  -6   1  11      170.29      181.69     10.23 o 
  -5   1  11       45.75       51.27     12.93 o 
  -4   1  11      612.10      669.15     38.88 o 
  -3   1  11       85.83       88.49      7.85 o 
  -2   1  11       62.88       60.65      2.29 o 
  -1   1  11      111.53       89.11      4.27 o 
   0   1  11       52.23       48.73      7.10 o 
   1   1  11     1920.69     1863.50     27.40 o 
   2   1  11     1672.50     1742.49     50.83 o 
   3   1  11      254.38      258.63      7.85 o 
   4   1  11      140.95      154.98      7.50 o 
  -6   2  11        1.42        2.48      1.55 o 
  -5   2  11       68.97       63.20     14.28 o 
  -4   2  11        4.79        2.42      4.10 o 
  -3   2  11        9.21       11.05      2.33 o 
  -2   2  11      548.03      543.17     10.43 o 
  -1   2  11        0.82        0.19      1.08 o 
   0   2  11        1.68        3.46      1.42 o 
   1   2  11        4.87        4.52      1.87 o 
   2   2  11       44.96       33.51     11.34 o 
   3   2  11        0.46        1.27      1.75 o 
   4   2  11      186.45      191.67     10.21 o 
  -6   3  11      118.64      120.32      6.70 o 
  -5   3  11       38.87       30.21      9.00 o 
  -4   3  11      172.57      179.92      6.88 o 
  -3   3  11      181.35      185.94     10.77 o 
  -2   3  11        0.38        0.89      0.65 o 
  -1   3  11        3.80        6.33      1.22 o 
   0   3  11        0.35        1.99      1.51 o 
   1   3  11      455.36      437.12     11.62 o 
   2   3  11       34.71       31.65      6.04 o 
   3   3  11       31.54       27.53      5.43 o 
  -6   4  11      108.03      109.87     11.25 o 
  -5   4  11       77.05       75.02      4.53 o 
  -4   4  11      121.02      127.66      7.50 o 
  -3   4  11       22.09       23.80      2.54 o 
  -2   4  11      183.84      184.85      9.33 o 
  -1   4  11      286.02      263.66     16.53 o 
   0   4  11      269.32      249.76     11.19 o 
   1   4  11      130.87      137.34      6.22 o 
   2   4  11        0.13       -0.06      1.83 o 
   3   4  11       28.21       25.83      5.79 o 
  -6   5  11       80.87       83.34      9.45 o 
  -5   5  11       72.24       78.81      5.06 o 
  -4   5  11       28.28       24.56      2.37 o 
  -3   5  11      322.10      294.96      7.22 o 
  -2   5  11      230.43      245.13      9.30 o 
  -1   5  11        0.31        0.52      0.92 o 
   0   5  11      306.18      297.64     17.63 o 
   1   5  11      258.19      259.16     14.33 o 
   2   5  11       35.36       33.46     11.56 o 
  -5   6  11       95.41      111.81      7.57 o 
  -4   6  11      144.69      136.68      7.94 o 
  -3   6  11       47.04       39.47      4.03 o 
  -2   6  11      147.56      157.83     13.91 o 
  -1   6  11       90.75       82.09     15.12 o 
   0   6  11      113.21      126.12      6.49 o 
   1   6  11       65.22       53.07     16.48 o 
  -5   7  11       11.77        7.87      3.75 o 
  -4   7  11      106.05       88.30      6.24 o 
  -3   7  11       46.30       39.11     16.01 o 
  -2   7  11        2.33        0.75      2.42 o 
  -1   7  11       72.71       77.21      8.65 o 
   0   7  11       87.27       81.33      5.77 o 
  -3   8  11      116.25      127.74     11.59 o 
  -2   8  11        0.10       -1.61      3.56 o 
  -1   8  11       57.61       45.76     15.30 o 
  -1  -9  12        6.24        1.18      1.62 o 
   0  -9  12        2.85        1.60      3.58 o 
   1  -9  12        0.95        3.87      2.50 o 
   2  -9  12      151.41      146.25     11.36 o 
  -2  -8  12        0.27        0.25      2.44 o 
  -1  -8  12       57.73       48.75      5.19 o 
   0  -8  12       37.20       42.65     11.93 o 
   1  -8  12       13.77       14.78      8.80 o 
   2  -8  12      287.05      274.61     12.95 o 
   3  -8  12       68.27       72.82      4.97 o 
  -3  -7  12      592.09      555.13     12.89 o 
  -2  -7  12       91.66      103.87      5.96 o 
  -1  -7  12       25.69       23.81      7.86 o 
   0  -7  12      211.69      212.15      6.81 o 
   1  -7  12       33.62       17.52      7.13 o 
   2  -7  12      167.53      189.71     21.33 o 
   3  -7  12      182.42      175.71      9.55 o 
   4  -7  12       18.57        7.51      5.15 o 
  -4  -6  12       69.09       65.44      5.17 o 
  -3  -6  12      243.28      220.28      9.11 o 
  -2  -6  12       23.86       23.51      4.80 o 
  -1  -6  12        3.27        2.07      2.07 o 
   0  -6  12        1.49        0.74      1.75 o 
   1  -6  12      132.53      143.96      4.41 o 
   2  -6  12       88.03       76.59      5.29 o 
   3  -6  12      325.95      316.46     29.43 o 
   4  -6  12      197.29      190.48     11.18 o 
  -4  -5  12       28.88       18.12      6.04 o 
  -3  -5  12       36.82       29.56      8.86 o 
  -2  -5  12      175.05      179.01      5.57 o 
  -1  -5  12       69.79       68.81      4.17 o 
   0  -5  12       43.07       47.98      8.64 o 
   1  -5  12       21.85       25.66      4.58 o 
   2  -5  12      148.50      127.11      5.77 o 
   3  -5  12        0.00       -1.13      3.48 o 
   4  -5  12        0.03        2.04      2.17 o 
  -5  -4  12       19.10       16.93      6.04 o 
  -4  -4  12       32.30       39.98     13.35 o 
  -3  -4  12       23.68       20.93      5.08 o 
  -2  -4  12        9.71        6.58      2.44 o 
  -1  -4  12      222.65      232.83     10.65 o 
   0  -4  12        7.10        6.13      1.49 o 
   1  -4  12        1.99        2.11      0.97 o 
   2  -4  12       64.07       60.39      2.57 o 
   3  -4  12      185.26      172.55     17.10 o 
   4  -4  12        8.04        7.94      3.25 o 
  -5  -3  12       37.02       42.40     12.45 o 
  -4  -3  12      331.06      343.10     11.18 o 
  -3  -3  12      642.88      678.38     17.82 o 
  -2  -3  12       78.24       77.57      6.28 o 
  -1  -3  12        0.20        1.58      1.45 o 
   0  -3  12      127.91      126.90      6.69 o 
   1  -3  12      258.55      250.27      5.97 o 
   2  -3  12      872.52      815.25     19.71 o 
   3  -3  12      504.71      508.89     13.79 o 
   4  -3  12      146.81      136.56      6.29 o 
   5  -3  12      455.26      463.67     25.18 o 
  -6  -2  12       80.84       78.58      9.59 o 
  -5  -2  12       23.24       19.49      6.30 o 
  -4  -2  12      182.14      162.73     11.50 o 
  -3  -2  12        0.80        2.04      1.48 o 
  -2  -2  12       17.88       15.81      3.60 o 
  -1  -2  12      145.91      136.57      6.29 o 
   0  -2  12      577.14      609.13     14.76 o 
   1  -2  12       16.68       12.50      3.22 o 
   2  -2  12      430.38      422.40     17.86 o 
   3  -2  12       12.70       13.41      3.82 o 
   4  -2  12       88.26       71.07     11.27 o 
  -6  -1  12       14.84        9.21      4.59 o 
  -5  -1  12       34.35       31.32     11.78 o 
  -4  -1  12       14.09        7.81      5.34 o 
  -3  -1  12      205.67      184.51     10.97 o 
  -2  -1  12        6.10        4.48      1.34 o 
  -1  -1  12       98.35      106.72      4.35 o 
   0  -1  12       15.31       11.50      2.85 o 
   1  -1  12      427.22      436.05     11.21 o 
   2  -1  12       35.55       34.69      6.95 o 
   3  -1  12      336.03      301.86     19.65 o 
   4  -1  12       36.68       34.38      3.65 o 
  -6   0  12      259.13      262.03      9.58 o 
  -5   0  12       90.62       90.44      7.82 o 
  -4   0  12      167.11      163.93      7.52 o 
  -3   0  12      200.63      214.97     12.74 o 
  -2   0  12      211.85      206.76      5.13 o 
  -1   0  12       68.70       70.88      3.32 o 
   0   0  12       20.88       23.88      4.38 o 
   1   0  12      371.76      368.53      6.57 o 
   2   0  12      307.88      300.90      9.43 o 
   3   0  12        3.91        3.13      2.07 o 
   4   0  12        0.38        0.55      2.42 o 
  -6   1  12       62.32       63.84      5.45 o 
  -5   1  12       72.17       67.36      7.09 o 
  -4   1  12      560.53      581.40     28.63 o 
  -3   1  12       46.73       47.31      9.78 o 
  -2   1  12      516.65      500.18     10.01 o 
  -1   1  12     1392.54     1507.78     28.52 o 
   0   1  12      351.51      369.86      9.71 o 
   1   1  12     1659.95     1670.84     51.81 o 
   2   1  12      537.30      514.24     12.86 o 
   3   1  12      131.57      130.54      4.79 o 
   4   1  12      409.21      440.23     19.99 o 
  -6   2  12      112.49      108.02      5.93 o 
  -5   2  12      198.76      218.09     11.70 o 
  -4   2  12      970.68     1006.17     25.95 o 
  -3   2  12       45.61       49.39      5.19 o 
  -2   2  12       59.12       47.87      4.28 o 
  -1   2  12      396.84      394.31     11.53 o 
   0   2  12        4.09        7.05      2.04 o 
   1   2  12       59.85       58.35      3.35 o 
   2   2  12      600.62      643.61     17.58 o 
   3   2  12       34.92       34.15      8.11 o 
  -6   3  12        1.70        0.14      1.65 o 
  -5   3  12       17.58       20.64      4.53 o 
  -4   3  12      136.07      133.31      6.94 o 
  -3   3  12      116.88      115.60      4.19 o 
  -2   3  12       33.55       36.05      3.23 o 
  -1   3  12        7.70        6.35      2.11 o 
   0   3  12      177.98      196.87     12.63 o 
   1   3  12      152.44      145.89      6.00 o 
   2   3  12      393.79      409.64     13.61 o 
   3   3  12      196.83      213.95      9.48 o 
  -6   4  12        8.36        6.98      3.35 o 
  -5   4  12       18.38       17.19      4.61 o 
  -4   4  12        9.88       10.58      2.68 o 
  -3   4  12      113.34      108.82      4.01 o 
  -2   4  12      242.90      228.23     10.29 o 
  -1   4  12       61.41       51.50      3.53 o 
   0   4  12      208.57      199.53      6.18 o 
   1   4  12      179.75      183.71     11.94 o 
   2   4  12        3.02        3.51      2.01 o 
  -5   5  12      352.65      347.14     18.34 o 
  -4   5  12       78.51       79.85      4.90 o 
  -3   5  12      263.10      276.80     13.20 o 
  -2   5  12      215.25      213.09      8.34 o 
  -1   5  12       12.27       10.69      2.79 o 
   0   5  12        1.22        1.81      3.11 o 
   1   5  12      128.41      118.31      8.93 o 
   2   5  12       39.66       33.14     13.28 o 
  -5   6  12       99.59      129.02     22.05 o 
  -4   6  12      198.03      185.39     17.42 o 
  -3   6  12       39.92       30.70     16.47 o 
  -2   6  12      177.55      168.34     17.68 o 
  -1   6  12      156.13      140.80      6.46 o 
   0   6  12       90.91       92.89     25.16 o 
   1   6  12      330.60      364.62     13.22 o 
  -4   7  12      516.56      523.56     35.95 o 
  -3   7  12       24.06       16.07      7.94 o 
  -2   7  12      112.64      102.06      8.96 o 
  -1   7  12        7.08        5.15      2.02 o 
   0   7  12        0.71       -0.04      3.98 o 
   0  -9  13        0.46        1.88      3.35 o 
   1  -9  13      232.52      230.73     13.36 o 
  -2  -8  13       55.44       34.32     10.25 o 
  -1  -8  13        4.61        4.57      3.37 o 
   0  -8  13       13.50       11.46      5.37 o 
   1  -8  13        5.78        5.16      3.57 o 
   2  -8  13       71.32       72.08      5.99 o 
   3  -8  13        0.55        0.80      1.89 o 
  -3  -7  13      590.81      617.49     18.74 o 
  -2  -7  13       44.88       51.00      6.00 o 
  -1  -7  13        0.89        1.02      2.61 o 
   0  -7  13      207.03      204.44     12.67 o 
   1  -7  13        3.80        3.21      2.97 o 
   2  -7  13       95.48       81.97      7.32 o 
   3  -7  13        9.94       12.46      5.30 o 
  -4  -6  13       12.36       14.81      5.08 o 
  -3  -6  13        5.90        3.48      2.31 o 
  -2  -6  13      104.08      107.92      5.16 o 
  -1  -6  13      158.17      159.37      6.60 o 
   0  -6  13      616.70      667.85     17.11 o 
   1  -6  13      212.31      228.71      9.48 o 
   2  -6  13        0.01        1.99      2.27 o 
   3  -6  13      364.08      340.50     16.11 o 
   4  -6  13       18.58       18.93      6.88 o 
  -4  -5  13       63.29       65.97      4.71 o 
  -3  -5  13       62.25       62.07      4.00 o 
  -2  -5  13      134.00      133.32      5.32 o 
  -1  -5  13      144.02      138.15      4.90 o 
   0  -5  13       78.63       74.49      6.33 o 
   1  -5  13      238.06      217.82      7.48 o 
   2  -5  13       10.57       11.86      5.52 o 
   3  -5  13      114.86      113.54      7.89 o 
   4  -5  13      108.85      102.47      7.57 o 
  -5  -4  13       37.56       29.25     10.68 o 
  -4  -4  13       60.86       56.19     16.90 o 
  -3  -4  13       31.68       29.77      4.58 o 
  -2  -4  13       64.58       59.99      3.13 o 
  -1  -4  13      215.25      217.99     10.84 o 
   0  -4  13      181.71      181.01      8.45 o 
   1  -4  13       73.59       66.46      4.03 o 
   2  -4  13      206.21      173.86      7.55 o 
   3  -4  13       72.24       64.88     16.53 o 
   4  -4  13       43.05       34.71      9.60 o 
  -5  -3  13        9.49        5.60      3.81 o 
  -4  -3  13       38.36       26.75      7.09 o 
  -3  -3  13       13.50       13.94      3.75 o 
  -2  -3  13       99.09       93.66      5.26 o 
  -1  -3  13     1336.47     1430.75     40.27 o 
   0  -3  13        0.59        2.55      1.41 o 
   1  -3  13        2.92        3.29      1.41 o 
   2  -3  13      207.51      196.22      7.21 o 
   3  -3  13       39.14       33.78      8.58 o 
   4  -3  13      248.05      255.10     17.89 o 
  -5  -2  13       28.06       30.06     10.02 o 
  -4  -2  13       10.06        5.07      2.71 o 
  -3  -2  13      454.18      461.38     20.90 o 
  -2  -2  13     1190.99     1269.30     35.12 o 
  -1  -2  13      268.80      273.60      5.55 o 
   0  -2  13      788.46      798.65     12.98 o 
   1  -2  13        2.51        1.59      1.46 o 
   2  -2  13      133.83      136.66      8.28 o 
   3  -2  13      124.60      137.34      8.77 o 
   4  -2  13      125.53      116.23      4.69 o 
  -5  -1  13       29.04       22.20      7.46 o 
  -4  -1  13       67.66       57.67     13.52 o 
  -3  -1  13      843.61      858.16     25.90 o 
  -2  -1  13      135.25      132.28      5.45 o 
  -1  -1  13      106.22       99.46      4.68 o 
   0  -1  13      389.31      406.20      7.57 o 
   1  -1  13      449.67      476.28     14.45 o 
   2  -1  13      221.95      217.88      7.16 o 
   3  -1  13      281.36      282.83      7.86 o 
   4  -1  13       94.26       92.91      6.88 o 
  -6   0  13        5.16        3.10      2.47 o 
  -5   0  13        7.26       11.53      4.16 o 
  -4   0  13       13.04       12.30      2.84 o 
  -3   0  13      109.09      122.34      8.57 o 
  -2   0  13       21.04       18.34      2.52 o 
  -1   0  13       15.24       15.34      3.27 o 
   0   0  13      102.14       98.05      5.20 o 
   1   0  13      341.44      358.39     10.30 o 
   2   0  13       72.56       61.69      3.98 o 
   3   0  13        7.75        6.46      2.19 o 
   4   0  13       83.70       82.27     11.78 o 
  -6   1  13       39.20       34.64     13.28 o 
  -5   1  13        2.14        2.39      2.30 o 
  -4   1  13       73.82       64.40      8.88 o 
  -3   1  13       12.36       12.25      3.07 o 
  -2   1  13       57.11       50.55      8.56 o 
  -1   1  13       18.76       17.16      1.98 o 
   0   1  13      234.18      255.25     11.80 o 
   1   1  13      152.76      147.60      7.43 o 
   2   1  13       97.80       98.85      5.27 o 
   3   1  13        7.80        6.71      2.44 o 
  -6   2  13      186.18      181.31     10.34 o 
  -5   2  13      244.46      235.22     14.53 o 
  -4   2  13      952.00      984.98     30.86 o 
  -3   2  13       20.58       24.10      6.06 o 
  -2   2  13        1.28        1.30      1.06 o 
  -1   2  13     1356.52     1359.63     40.31 o 
   0   2  13      110.24      118.17      4.03 o 
   1   2  13       32.52       31.66      7.11 o 
   2   2  13        8.76        6.79      2.00 o 
   3   2  13        0.01       -0.17      1.58 o 
  -6   3  13       77.19       85.09      8.88 o 
  -5   3  13        0.51        0.61      1.21 o 
  -4   3  13       26.59       23.29      4.61 o 
  -3   3  13      252.16      266.97      9.27 o 
  -2   3  13      118.12      108.91      3.32 o 
  -1   3  13      519.27      527.43     18.83 o 
   0   3  13       78.21       86.95      3.88 o 
   1   3  13      299.24      304.14      8.53 o 
   2   3  13      106.08       94.42      5.60 o 
   3   3  13       74.13       75.85      3.82 o 
  -5   4  13      277.76      269.49     13.24 o 
  -4   4  13       21.87       14.68      4.10 o 
  -3   4  13        9.11        7.18      2.52 o 
  -2   4  13      369.15      358.44      9.42 o 
  -1   4  13        4.12        0.92      1.56 o 
   0   4  13      129.42      130.58      8.20 o 
   1   4  13       70.09       60.66      5.05 o 
   2   4  13        9.20        8.55      3.37 o 
  -5   5  13       52.21       41.37     18.53 o 
  -4   5  13       49.24       39.83     12.87 o 
  -3   5  13        5.16        2.36      3.91 o 
  -2   5  13        4.77        6.83      2.67 o 
  -1   5  13       36.21       29.96      6.60 o 
   0   5  13        1.77        0.30      2.79 o 
   1   5  13        1.94        0.48      4.13 o 
  -4   6  13      131.75      160.10     10.15 o 
  -3   6  13       19.03       11.79      6.94 o 
  -2   6  13      342.09      377.92     22.65 o 
  -1   6  13      184.40      181.03     14.69 o 
   0   6  13       36.17       35.69     10.37 o 
  -3   7  13        6.32        4.16      2.13 o 
  -2   7  13      120.72      129.30     20.97 o 
  -1   7  13      265.15      270.52     22.29 o 
  -1  -8  14       31.41       25.74      8.05 o 
   0  -8  14       26.40       23.36      8.81 o 
   1  -8  14       16.38       13.00      5.02 o 
   2  -8  14       52.52       49.89      4.69 o 
  -2  -7  14        1.20        2.96      1.78 o 
  -1  -7  14        3.21        1.47      1.64 o 
   0  -7  14       16.71       12.54      5.72 o 
   1  -7  14       39.57       42.26     21.69 o 
   2  -7  14        5.94        3.65      3.10 o 
   3  -7  14       28.09       28.53      9.25 o 
  -3  -6  14       17.15       18.89      7.76 o 
  -2  -6  14      121.00      126.73      8.95 o 
  -1  -6  14        9.18        8.55      2.02 o 
   0  -6  14      753.10      778.52     16.69 o 
   1  -6  14      161.45      171.56     10.01 o 
   2  -6  14        3.61        6.03      3.64 o 
   3  -6  14       24.41       27.47      8.15 o 
  -4  -5  14       21.93       16.92      5.52 o 
  -3  -5  14        4.64        1.81      1.71 o 
  -2  -5  14      265.85      275.20      7.99 o 
  -1  -5  14       15.77       13.20      3.46 o 
   0  -5  14      130.62      111.21      4.24 o 
   1  -5  14      194.28      204.16      9.59 o 
   2  -5  14        6.65        7.64      2.95 o 
   3  -5  14        4.22        5.22      3.83 o 
   4  -5  14      356.24      379.87     19.70 o 
  -4  -4  14        8.35       12.72      6.08 o 
  -3  -4  14       18.47       15.00      4.83 o 
  -2  -4  14       27.71       25.15      5.10 o 
  -1  -4  14     1450.87     1523.05     40.82 o 
   0  -4  14        0.00        1.37      1.16 o 
   1  -4  14       91.22       96.20      3.50 o 
   2  -4  14       36.80       45.05      5.85 o 
   3  -4  14       82.71       79.25      6.64 o 
   4  -4  14      196.88      186.70     21.30 o 
  -5  -3  14       16.12       17.06      6.10 o 
  -4  -3  14       80.33       82.13      7.22 o 
  -3  -3  14      129.92      123.59      7.68 o 
  -2  -3  14       64.94       62.83      2.97 o 
  -1  -3  14       51.76       50.45      3.86 o 
   0  -3  14       17.26       14.63      3.62 o 
   1  -3  14       30.26       27.84      4.85 o 
   2  -3  14       14.93       14.04      3.35 o 
   3  -3  14        4.81        6.74      2.18 o 
   4  -3  14        1.86        8.18      3.27 o 
  -5  -2  14      123.79      115.04     12.20 o 
  -4  -2  14        3.20        5.07      3.93 o 
  -3  -2  14     1301.51     1460.58     67.79 o 
  -2  -2  14       48.11       44.55      8.19 o 
  -1  -2  14      315.87      303.99      8.59 o 
   0  -2  14      173.31      163.23      7.63 o 
   1  -2  14       46.02       44.69      3.89 o 
   2  -2  14      103.91      100.59     10.61 o 
   3  -2  14       48.54       51.65      8.91 o 
   4  -2  14       12.60        9.71      4.61 o 
  -5  -1  14      162.62      172.86     10.57 o 
  -4  -1  14       11.47       11.14      4.14 o 
  -3  -1  14       23.12       25.11      6.61 o 
  -2  -1  14      202.40      197.66      9.92 o 
  -1  -1  14       24.81       24.40      5.03 o 
   0  -1  14     1175.02     1198.29     28.44 o 
   1  -1  14      184.88      195.14      7.20 o 
   2  -1  14      360.14      382.93     10.83 o 
   3  -1  14      214.46      214.06      9.27 o 
   4  -1  14        0.19        1.20      1.93 o 
  -5   0  14      161.25      152.96     11.54 o 
  -4   0  14      377.12      384.34     13.27 o 
  -3   0  14       76.82       82.64      6.73 o 
  -2   0  14      430.73      442.58     11.99 o 
  -1   0  14       12.35       14.03      2.88 o 
   0   0  14      231.19      243.31     10.60 o 
   1   0  14       57.11       52.11      3.89 o 
   2   0  14      136.69      136.65      8.15 o 
   3   0  14      120.39      132.58      8.19 o 
  -5   1  14        2.13        0.62      3.10 o 
  -4   1  14      488.15      484.29     14.00 o 
  -3   1  14       32.47       33.24      7.46 o 
  -2   1  14        0.25        0.55      0.75 o 
  -1   1  14       58.31       61.54      3.88 o 
   0   1  14       16.38       15.98      4.14 o 
   1   1  14       20.78       22.30      4.55 o 
   2   1  14      210.41      208.21     10.14 o 
   3   1  14        6.31        4.67      1.74 o 
  -5   2  14      296.23      304.10     18.76 o 
  -4   2  14       11.73       10.75      3.27 o 
  -3   2  14      113.92      115.26      5.32 o 
  -2   2  14       24.48       23.64      5.67 o 
  -1   2  14       91.16       84.12      3.87 o 
   0   2  14        5.50        5.07      1.91 o 
   1   2  14      154.74      161.20      9.45 o 
   2   2  14      385.21      407.83     14.19 o 
   3   2  14       21.63       20.61      4.97 o 
  -5   3  14      164.94      180.72     12.48 o 
  -4   3  14        5.24        2.66      1.70 o 
  -3   3  14      176.74      185.21      9.45 o 
  -2   3  14      185.92      158.66     10.48 o 
  -1   3  14      128.62      120.62      6.34 o 
   0   3  14      237.58      268.31     20.49 o 
   1   3  14      837.24      841.27     16.31 o 
   2   3  14      274.62      279.26     10.97 o 
  -5   4  14        7.35        3.03      1.83 o 
  -4   4  14       11.02        9.18      2.40 o 
  -3   4  14      330.24      340.44     13.95 o 
  -2   4  14       28.05       27.60      7.51 o 
  -1   4  14        1.66        3.93      1.86 o 
   0   4  14      458.28      475.76     16.56 o 
   1   4  14       16.58       22.71      8.35 o 
  -4   5  14       10.81        7.15      5.11 o 
  -3   5  14       37.16       30.27     10.53 o 
  -2   5  14       65.47       54.19     16.11 o 
  -1   5  14        6.75        3.48      2.61 o 
   0   5  14      105.39       82.30      7.33 o 
   1   5  14       12.09        8.77      5.29 o 
  -4   6  14       20.82       15.79      5.81 o 
  -3   6  14        7.30        5.13      3.69 o 
  -2   6  14       92.00      103.49     11.72 o 
  -1   6  14        6.96        7.10      3.30 o 
   0  -8  15      126.25      119.71      9.04 o 
   1  -8  15        4.46       -2.70      5.11 o 
  -2  -7  15       48.46       54.89      4.52 o 
  -1  -7  15       22.62       20.57      9.22 o 
   0  -7  15        0.42       -0.82      4.30 o 
   1  -7  15       67.91       74.87      6.57 o 
   2  -7  15       26.16       19.68      7.87 o 
  -3  -6  15       31.07       23.84      7.18 o 
  -2  -6  15       38.64       32.18      9.17 o 
  -1  -6  15        0.10        0.84      1.59 o 
   0  -6  15       25.96       22.97      4.81 o 
   1  -6  15        1.22        1.61      2.91 o 
   2  -6  15        4.62        3.62      3.21 o 
   3  -6  15        5.37       -1.09      3.40 o 
  -3  -5  15        1.62       -1.19      3.21 o 
  -2  -5  15      124.56      132.87      4.52 o 
  -1  -5  15       19.04       15.02      8.02 o 
   0  -5  15        2.20        4.38      1.64 o 
   1  -5  15      144.60      166.11      7.72 o 
   2  -5  15      205.56      182.18     11.00 o 
   3  -5  15       80.77       76.78      6.22 o 
  -4  -4  15      325.58      318.91     12.67 o 
  -3  -4  15       65.23       59.32      6.51 o 
  -2  -4  15        1.43        3.22      1.71 o 
  -1  -4  15        7.97        6.68      1.52 o 
   0  -4  15        5.46        1.41      1.93 o 
   1  -4  15      474.42      447.81     10.60 o 
   2  -4  15      385.46      431.09     17.37 o 
   3  -4  15        0.25        3.43      2.48 o 
  -4  -3  15        8.98        8.51      5.53 o 
  -3  -3  15        1.22        0.12      3.06 o 
  -2  -3  15      246.74      246.08      7.53 o 
  -1  -3  15      332.77      356.60      8.87 o 
   0  -3  15       46.19       52.69      2.84 o 
   1  -3  15       51.05       38.86      7.91 o 
   2  -3  15       19.92       24.49      5.30 o 
   3  -3  15        3.91        4.46      2.22 o 
  -5  -2  15        3.53        4.07      2.93 o 
  -4  -2  15       25.39       24.61      9.69 o 
  -3  -2  15      107.87      116.69     13.87 o 
  -2  -2  15        7.51        7.15      2.58 o 
  -1  -2  15       68.41       67.19      9.78 o 
   0  -2  15       84.42       76.95      5.95 o 
   1  -2  15      230.87      233.58     16.21 o 
   2  -2  15      133.13      129.31      4.07 o 
   3  -2  15        1.02        2.17      1.36 o 
  -5  -1  15      343.84      364.78     12.73 o 
  -4  -1  15      114.37      109.44      8.40 o 
  -3  -1  15       68.29       73.30     15.63 o 
  -2  -1  15       59.28       66.38     10.36 o 
  -1  -1  15        2.47        2.42      1.99 o 
   0  -1  15     1724.86     1786.27     59.41 o 
   1  -1  15      244.38      245.41      7.36 o 
   2  -1  15        3.74        3.29      1.52 o 
   3  -1  15       99.68      103.87      6.21 o 
  -5   0  15      735.03      781.77     22.22 o 
  -4   0  15        0.45       -0.47      3.71 o 
  -3   0  15      229.07      230.31      8.78 o 
  -2   0  15      296.52      301.43      9.64 o 
  -1   0  15        0.03        0.99      1.33 o 
   0   0  15       15.44       17.90      3.18 o 
   1   0  15      100.37      107.03      6.60 o 
   2   0  15        1.40        0.51      1.68 o 
   3   0  15      241.19      262.52      8.33 o 
  -5   1  15       27.92       23.61      8.15 o 
  -4   1  15        0.64       -0.84      3.33 o 
  -3   1  15        0.30       -0.07      1.80 o 
  -2   1  15      165.02      162.16      8.31 o 
  -1   1  15      137.47      129.68      3.63 o 
   0   1  15       77.90       82.98      4.00 o 
   1   1  15       48.93       48.64      7.73 o 
   2   1  15      211.83      222.07     10.43 o 
  -5   2  15        0.71        2.28      2.61 o 
  -4   2  15        0.01        3.64      2.80 o 
  -3   2  15       16.10       13.79      3.63 o 
  -2   2  15       42.62       38.95      8.85 o 
  -1   2  15       72.55       71.73      9.61 o 
   0   2  15        0.06       -0.52      1.58 o 
   1   2  15        9.30        6.78      2.03 o 
   2   2  15       44.39       30.94      7.81 o 
  -5   3  15      131.21      129.06      7.97 o 
  -4   3  15      129.08      148.12     11.34 o 
  -3   3  15      146.07      156.59     15.11 o 
  -2   3  15       91.30       92.06      9.06 o 
  -1   3  15      103.30      110.25      5.72 o 
   0   3  15      233.87      257.71     25.68 o 
   1   3  15      141.19      136.26      6.88 o 
  -4   4  15        8.59        5.72      3.07 o 
  -3   4  15      188.02      187.97      8.49 o 
  -2   4  15       74.92       65.14      5.42 o 
  -1   4  15       13.26       12.01      4.18 o 
   0   4  15      176.18      179.50     10.55 o 
   1   4  15      372.13      449.57     22.68 o 
  -4   5  15       29.98       23.81      6.78 o 
  -3   5  15        0.64        0.06      2.80 o 
  -2   5  15       71.02       65.77     24.30 o 
  -1   5  15       23.35       19.73      8.20 o 
   0   5  15      242.13      261.36     18.37 o 
  -1  -7  16      113.45      115.87      8.11 o 
   0  -7  16      100.66      101.12      7.34 o 
   1  -7  16       13.28       15.04      7.31 o 
  -2  -6  16        0.04        0.52      3.17 o 
  -1  -6  16       64.93       55.25      5.53 o 
   0  -6  16       20.75       17.76      6.36 o 
   1  -6  16      126.41      129.98      6.31 o 
   2  -6  16        2.78        4.40      2.24 o 
  -3  -5  16        1.80        2.81      1.96 o 
  -2  -5  16        2.25        1.93      1.87 o 
  -1  -5  16       38.79       38.06      6.16 o 
   0  -5  16        7.46        6.60      2.01 o 
   1  -5  16       45.39       37.84     12.01 o 
   2  -5  16       16.84       13.04      5.47 o 
  -4  -4  16       25.79       26.24     10.00 o 
  -3  -4  16      158.22      161.69     12.04 o 
  -2  -4  16      252.90      269.23     12.15 o 
  -1  -4  16      134.08      135.27      4.86 o 
   0  -4  16       24.50       24.99      4.82 o 
   1  -4  16      182.54      187.53      7.61 o 
   2  -4  16      400.86      389.67     23.38 o 
   3  -4  16       31.73       24.62      7.80 o 
  -4  -3  16      420.00      409.19     14.87 o 
  -3  -3  16       71.38       84.49     10.17 o 
  -2  -3  16        6.22        7.64      2.86 o 
  -1  -3  16       27.04       30.55      6.05 o 
   0  -3  16      487.58      475.95     11.72 o 
   1  -3  16        7.55        7.24      1.74 o 
   2  -3  16      315.25      297.47     11.35 o 
   3  -3  16       11.95       13.35      4.29 o 
  -4  -2  16        1.10        3.54      3.92 o 
  -3  -2  16       68.31       66.02     10.82 o 
  -2  -2  16      270.71      269.01      9.44 o 
  -1  -2  16       13.50       11.69      2.94 o 
   0  -2  16        1.18        2.44      1.78 o 
   1  -2  16        1.84        0.50      1.23 o 
   2  -2  16       62.55       51.46     10.29 o 
   3  -2  16       94.59       95.26      6.90 o 
  -4  -1  16       63.83       52.27     17.02 o 
  -3  -1  16      114.90      111.93      7.08 o 
  -2  -1  16      518.61      565.34     26.65 o 
  -1  -1  16       89.23       87.18      5.19 o 
   0  -1  16      330.87      345.14      8.41 o 
   1  -1  16        0.14        2.46      1.29 o 
   2  -1  16        1.23        2.93      1.37 o 
  -5   0  16      310.76      322.69     17.05 o 
  -4   0  16        2.47        4.13      2.14 o 
  -3   0  16      207.22      216.03     10.95 o 
  -2   0  16      176.55      189.51      8.02 o 
  -1   0  16      111.18       98.85      6.50 o 
   0   0  16       69.84       72.75      6.11 o 
   1   0  16       42.84       49.42      6.08 o 
   2   0  16        2.91        2.64      2.06 o 
  -5   1  16        2.51        2.54      3.21 o 
  -4   1  16      402.29      443.47     21.80 o 
  -3   1  16       17.30       15.87      3.67 o 
  -2   1  16      596.10      603.99     17.29 o 
  -1   1  16      108.91      105.91      6.38 o 
   0   1  16       27.01       19.73      5.53 o 
   1   1  16      241.05      237.42     10.87 o 
   2   1  16      131.80      153.73      5.84 o 
  -4   2  16        2.84        2.70      1.83 o 
  -3   2  16       14.65       11.52      3.34 o 
  -2   2  16       26.34       18.79      5.02 o 
  -1   2  16       46.86       48.04      5.43 o 
   0   2  16        1.39        1.65      0.91 o 
   1   2  16      153.31      151.64      8.08 o 
  -4   3  16        5.30        3.64      1.62 o 
  -3   3  16       11.04        6.92      1.80 o 
  -2   3  16        0.75        1.54      1.79 o 
  -1   3  16        5.42        6.01      2.92 o 
   0   3  16        2.07        0.75      2.04 o 
   1   3  16      109.48      105.30      9.17 o 
  -4   4  16        0.00        1.38      2.91 o 
  -3   4  16       99.93       83.77     28.86 o 
  -2   4  16      428.01      375.57     24.88 o 
  -1   4  16        0.04        1.69      3.99 o 
   0   4  16      115.31      134.61     12.57 o 
  -2   5  16      314.73      302.83     22.65 o 
  -1  -6  17       19.32       16.10      5.16 o 
   0  -6  17       29.72       26.18      8.78 o 
   1  -6  17       42.83       35.06     13.25 o 
  -2  -5  17       11.18        3.75      3.11 o 
  -1  -5  17        0.48       -1.24      2.11 o 
   0  -5  17       21.63       22.25      5.76 o 
   1  -5  17        0.02        3.45      3.34 o 
   2  -5  17       67.34       79.38      6.43 o 
  -3  -4  17      101.12       93.69      8.15 o 
  -2  -4  17       18.77       19.55      7.14 o 
  -1  -4  17      203.67      205.91      7.95 o 
   0  -4  17       32.99       32.42      6.20 o 
   1  -4  17       38.42       44.23     12.77 o 
   2  -4  17        0.09        1.79      2.05 o 
  -3  -3  17       88.11       97.06      5.61 o 
  -2  -3  17        3.06        4.73      2.68 o 
  -1  -3  17      433.84      434.09     19.25 o 
   0  -3  17      495.21      502.60     18.73 o 
   1  -3  17       93.57       82.85      6.26 o 
   2  -3  17       71.34       80.86      6.87 o 
  -4  -2  17        0.17        2.32      2.24 o 
  -3  -2  17       48.78       45.81     10.94 o 
  -2  -2  17      703.67      714.44     31.63 o 
  -1  -2  17      380.24      396.72     17.17 o 
   0  -2  17       12.61       12.85      2.77 o 
   1  -2  17       74.41       63.43      5.22 o 
   2  -2  17      270.15      293.99     13.18 o 
  -4  -1  17       10.28        9.18      5.39 o 
  -3  -1  17        0.27        1.85      3.07 o 
  -2  -1  17        3.00        3.19      3.56 o 
  -1  -1  17       33.64       32.79      7.44 o 
   0  -1  17       11.56        6.45      2.58 o 
   1  -1  17       44.00       46.09      5.23 o 
   2  -1  17        5.04        2.20      1.77 o 
  -4   0  17      136.60      139.17      8.50 o 
  -3   0  17      104.34       90.85     18.17 o 
  -2   0  17      178.51      201.18     11.68 o 
  -1   0  17       80.24       74.74     14.53 o 
   0   0  17        9.14        7.09      1.97 o 
   1   0  17        0.60        0.90      1.39 o 
   2   0  17        4.09        4.80      3.07 o 
  -4   1  17       69.05       69.79     12.22 o 
  -3   1  17       68.21       66.75     12.77 o 
  -2   1  17      152.39      144.07     10.41 o 
  -1   1  17       85.57       79.67     17.89 o 
   0   1  17        0.28        1.59      1.36 o 
   1   1  17      362.36      405.99      9.78 o 
  -4   2  17      118.32      115.81     10.37 o 
  -3   2  17      125.04      136.96      7.12 o 
  -2   2  17        0.05        2.85      2.30 o 
  -1   2  17      346.65      359.45     45.51 o 
   0   2  17      137.10      140.86      5.79 o 
   1   2  17        2.65        2.31      1.68 o 
  -3   3  17       18.61       15.24      4.51 o 
  -2   3  17       24.79       13.89      4.30 o 
  -1   3  17       92.19       82.81      5.56 o 
   0   3  17       88.09       96.90     10.26 o 
  -2   4  17        2.16        1.22      2.44 o 
  -1  -5  18       38.28       31.14     10.84 o 
   0  -5  18       65.56       70.87      5.92 o 
  -2  -4  18       28.16       27.75      8.43 o 
  -1  -4  18       24.97       20.93      5.65 o 
   0  -4  18       18.75       16.07      3.38 o 
   1  -4  18        2.56        3.36      3.60 o 
  -3  -3  18       71.27       64.12     16.17 o 
  -2  -3  18        1.93        2.67      2.26 o 
  -1  -3  18      201.70      209.28     11.32 o 
   0  -3  18      291.68      313.71     12.99 o 
   1  -3  18        0.21        1.45      1.51 o 
  -3  -2  18       12.29        6.17      6.80 o 
  -2  -2  18        1.43        2.37      2.12 o 
  -1  -2  18      266.91      269.67     15.85 o 
   0  -2  18       84.93       85.99      6.75 o 
   1  -2  18        3.43        5.71      2.23 o 
  -3  -1  18      339.60      347.46     10.63 o 
  -2  -1  18      348.64      343.73     16.52 o 
  -1  -1  18       15.77       15.28      3.95 o 
   0  -1  18        1.96        3.89      1.56 o 
   1  -1  18       80.15       85.75      5.26 o 
  -3   0  18        5.57        7.18      3.19 o 
  -2   0  18       19.73       17.38      4.07 o 
  -1   0  18       64.63       56.54     13.96 o 
   0   0  18       97.37       88.11      4.83 o 
   1   0  18       14.37       10.79      3.93 o 
  -3   1  18      274.53      269.67      9.29 o 
  -2   1  18        8.96        8.97      2.66 o 
  -1   1  18      217.60      203.61     10.21 o 
   0   1  18       11.26        7.95      3.64 o 
  -3   2  18      134.19      126.57      8.11 o 
  -2   2  18       19.59       16.19      4.68 o 
  -1   2  18       61.11       55.79      8.12 o 
  -1  -3  19      130.67      126.16      7.98 o 
   0  -3  19       69.12       52.66     16.66 o 
  -2  -2  19        2.34        3.44      2.77 o 
  -1  -2  19       59.60       49.61     13.77 o 
   0  -2  19       25.54       24.58      7.23 o 
  -2  -1  19       44.91       44.66     11.95 o 
  -1  -1  19       46.08       35.26     11.85 o 
   0  -1  19       61.98       61.56     12.98 o 
  -2   0  19        1.99        3.36      2.17 o 
  -1   0  19       53.19       45.37     11.41 o 
                                                 
